# Supplementary material for: MicroRNA‐375‐3p Targets Fatty Acid Synthase and Relish to Regulate Energy Allocation During Pupal Metamorphosis and Starvation
Source: Adv Sci (Weinh). 2026 Feb 12;13(20):e13486. doi: 10.1002/advs.202513486 (PMC13067826; doi:10.1002/advs.202513486)
Supplement: Supplementary file 2 — Supporting File 2: advs74132‐sup‐0002‐Data.zip. [file ADVS-13-e13486-s001.zip]

Archive with 6 entries (6 files):
- Dataset S1.xlsx
- Dataset S2.xlsx
- Dataset S3.xlsx
- Dataset S4.xlsx
- Dataset S5.xlsx
- Dataset S6.xlsx
