# Supplementary material for: MicroRNA‐375‐3p Targets Fatty Acid Synthase and Relish to Regulate Energy Allocation During Pupal Metamorphosis and Starvation
Source: Adv Sci (Weinh). 2026 Feb 12;13(20):e13486. doi: 10.1002/advs.202513486 (PMC13067826; doi:10.1002/advs.202513486)
Supplement: Supplementary file 2 — Supporting File 2: advs74132‐sup‐0002‐Data.zip. [file ADVS-13-e13486-s001.zip › Dataset S1.xlsx]

## Sheet: Sheet1
Dataset S1. 157 upregulated genes
ID	baseMean	B	A	log2FoldChange	pvalue	padj	regulated	antagomir_NC_1_counts	antagomir_NC_2_counts	antagomir_NC_3_counts	antagomir_375_1_counts	antagomir_375_2_counts	antagomir_375_3_counts	antagomir_NC_1_TPM	antagomir_NC_2_TPM	antagomir_NC_3_TPM	antagomir_375_1_TPM	antagomir_375_2_TPM	antagomir_375_3_TPM	Chr	Start	End	Strand	Gene_name	Gene_description	GOs	KEGG_ko	KEGG_Pathway
gene_LOC658538	337.976	5.75915	670.193	6.85886	8.87e-06	0.000464133	up	10	1	5	308	26	1997	0.464645	0.0494858	0.239958	11.1046	1.21953	80.4408	-	-	-	-	-	-	-	ko:K03098	-
gene_LOC107399227	2499.8	161.597	4838.01	4.90423	3.57e-07	3.51e-05	up	220	153	57	1428	2903	11870	7.47039	5.53313	1.99912	37.6253	99.5095	349.42	-	-	-	-	-	-	-	-	-
gene_LOC655548	8812.4	1075.85	16548.9	3.94323	1.82e-07	2.01e-05	up	1450	922	510	7309	12790	34921	136.132	92.1893	49.4543	532.451	1212.15	2842.2	-	-	-	-	-	-	GO:0002376,GO:0005575,GO:0005576,GO:0005615,GO:0006950,GO:0006952,GO:0006955,GO:0006959,GO:0008150,GO:0009605,GO:0009607,GO:0009617,GO:0019730,GO:0019731,GO:0042742,GO:0043207,GO:0044421,GO:0045087,GO:0050829,GO:0050830,GO:0050896,GO:0051704,GO:0051707,GO:0098542	ko:K20668	ko04624,map04624
gene_LOC656585	147.161	20.0143	274.307	3.77489	0.00344238	0.0418102	up	18	8	30	100	25	824	0.249303	0.118006	0.42916	1.0747	0.349536	9.8937	-	-	-	-	-	-	GO:0000902,GO:0000904,GO:0002064,GO:0003382,GO:0003383,GO:0005575,GO:0006928,GO:0008150,GO:0008360,GO:0009653,GO:0009888,GO:0009987,GO:0016020,GO:0016021,GO:0016043,GO:0016476,GO:0022603,GO:0022604,GO:0030029,GO:0030048,GO:0030154,GO:0030855,GO:0031224,GO:0032502,GO:0032989,GO:0044425,GO:0045995,GO:0048468,GO:0048856,GO:0048869,GO:0050789,GO:0050793,GO:0050794,GO:0051128,GO:0051239,GO:0060429,GO:…	-	-
MSTRG.7053	72.4373	10.4155	134.459	3.69438	7.22e-05	0.00237778	up	10	10	8	392	11	90	0.842646	0.897437	0.696271	25.6308	0.935696	6.57453	-	-	-	-	-	-	-	-	-
gene_LOC103314751	34227.1	5295.72	63158.4	3.57609	2.44e-08	3.71e-06	up	6126	5777	2126	28251	70728	106494	449.034	450.986	160.957	1606.82	5233.48	6767.12	-	-	-	-	-	-	-	-	-
gene_LOC656629	7452.27	1174.34	13730.2	3.54749	1.12e-05	0.000550743	up	1228	1290	601	5939	8682	31417	117.434	131.385	59.3628	440.698	838.133	2604.58	-	-	-	-	-	-	GO:0002376,GO:0005575,GO:0005576,GO:0005615,GO:0006950,GO:0006952,GO:0006955,GO:0006959,GO:0008150,GO:0009605,GO:0009607,GO:0009617,GO:0019730,GO:0019731,GO:0042742,GO:0043207,GO:0044421,GO:0045087,GO:0050829,GO:0050830,GO:0050896,GO:0051704,GO:0051707,GO:0098542	ko:K20668	ko04624,map04624
gene_LOC662384	40672.2	6764.51	74579.8	3.46273	6.12e-10	1.44e-07	up	6869	6213	5128	41882	60006	146295	602.262	580.166	464.391	2849.38	5311.09	11119.8	-	-	-	-	-	-	GO:0002376,GO:0005575,GO:0005576,GO:0005615,GO:0006950,GO:0006952,GO:0006955,GO:0006959,GO:0008150,GO:0009605,GO:0009607,GO:0009617,GO:0019730,GO:0019731,GO:0042742,GO:0043207,GO:0044421,GO:0045087,GO:0050829,GO:0050830,GO:0050896,GO:0051704,GO:0051707,GO:0098542	ko:K20668	ko04624,map04624
gene_LOC103312598	143.262	24.194	262.33	3.43878	6.59e-07	6.05e-05	up	21	19	26	312	43	566	0.512489	0.49383	0.655363	5.90814	1.05933	11.9745	-	-	-	-	-	-	-	-	-
gene_LOC658396	3500.74	667.368	6334.11	3.24667	4.64e-06	0.000279568	up	732	621	438	3649	3733	13986	32.7537	29.5937	20.2426	126.694	168.618	542.525	-	-	-	-	-	-	GO:0000270,GO:0001775,GO:0001817,GO:0001818,GO:0001906,GO:0002218,GO:0002221,GO:0002225,GO:0002237,GO:0002252,GO:0002253,GO:0002263,GO:0002274,GO:0002275,GO:0002283,GO:0002366,GO:0002376,GO:0002443,GO:0002444,GO:0002446,GO:0002682,GO:0002683,GO:0002684,GO:0002694,GO:0002695,GO:0002697,GO:0002698,GO:0002699,GO:0002700,GO:0002702,GO:0002757,GO:0002758,GO:0002759,GO:0002760,GO:0002764,GO:0002784,GO:…	ko:K01446	-
gene_LOC103314140	96.0152	18.3806	173.65	3.23728	2.01e-06	0.000147502	up	24	12	14	78	344	112	2.03486	1.08359	1.22601	5.13156	29.4428	8.23224	-	-	-	-	-	-	-	-	-
gene_LOC100142481	36952	7137.78	66766.2	3.22558	3.05e-07	3.12e-05	up	8687	7450	2803	33976	70081	114454	623.419	569.41	207.767	1891.97	5077	7120.63	-	-	-	-	-	-	-	-	-
gene_LOC103314753	62962	12195.1	113729	3.22123	3.35e-07	3.33e-05	up	13681	12477	6335	50613	109340	213751	1008.2	979.264	482.193	2894.17	8134.04	13655.8	-	-	-	-	-	-	-	-	-
gene_LOC100141947	15768.4	3321.9	28214.8	3.08645	3.89e-13	2.11e-10	up	3568	3696	1543	17327	35984	37950	265.317	292.705	118.508	999.757	2701.13	2446.41	-	-	-	-	-	-	-	-	-
gene_LOC663477	647.168	142.455	1151.88	3.01678	2.85e-12	1.14e-09	up	155	140	86	908	715	2275	5.85287	5.6302	3.35412	26.6044	27.2546	74.4724	-	-	-	-	-	-	-	ko:K08371	-
gene_LOC103313674	773.843	190.664	1357.02	2.83119	2.45e-17	2.95e-14	up	137	167	215	1056	1123	2354	4.90731	6.37086	7.95435	29.3507	40.6069	73.0981	-	-	-	-	-	-	-	-	-
gene_LOC103312173	24.5575	6.2073	42.9077	2.81645	0.000438216	0.00914764	up	5	10	1	52	25	70	0.177859	0.378849	0.036741	1.4353	0.897726	2.15865	-	-	-	-	-	-	-	-	-
gene_LOC663881	57.7496	14.5005	100.999	2.80295	0.00220875	0.0305775	up	16	13	10	71	10	271	0.333302	0.288416	0.21516	1.14764	0.210288	4.894	-	-	-	-	-	-	GO:0000902,GO:0000904,GO:0002064,GO:0003382,GO:0005575,GO:0008150,GO:0009653,GO:0009888,GO:0009987,GO:0016020,GO:0016021,GO:0016043,GO:0030154,GO:0030855,GO:0031224,GO:0032502,GO:0032989,GO:0044425,GO:0048468,GO:0048856,GO:0048869,GO:0060429,GO:0071840	-	-
gene_LOC663499	7317.09	1859.11	12775.1	2.78073	8.92e-24	3.22e-20	up	1793	1701	1519	9627	13357	19088	90.4664	91.4051	79.1605	376.903	680.32	834.92	-	-	-	-	-	-	-	ko:K08371	-
gene_LOC662682	539.327	138.294	940.359	2.76731	5.44e-19	1.18e-15	up	109	141	122	901	695	1576	1.69973	2.34171	1.96498	10.9021	10.9405	21.3053	-	-	-	-	-	-	-	ko:K01312,ko:K01362,ko:K09640	ko04080,ko04972,ko04974,ko05164,map04080,map04972,map04974,map05164
gene_LOC664138	70.6141	18.2826	122.946	2.75356	2.24e-05	0.000957851	up	26	15	8	92	65	261	0.429895	0.264143	0.136623	1.18034	1.08492	3.74116	-	-	-	-	-	-	GO:0000003,GO:0001708,GO:0003006,GO:0003674,GO:0003676,GO:0003723,GO:0003729,GO:0003730,GO:0005488,GO:0005515,GO:0005575,GO:0005622,GO:0005623,GO:0005634,GO:0005730,GO:0005737,GO:0005829,GO:0006139,GO:0006396,GO:0006401,GO:0006725,GO:0006807,GO:0007276,GO:0007281,GO:0007292,GO:0007549,GO:0008150,GO:0008152,GO:0008284,GO:0009056,GO:0009057,GO:0009892,GO:0009893,GO:0009966,GO:0009967,GO:0009987,GO:…	ko:K18754	-
gene_LOC103313083	54.4413	14.2691	94.6135	2.72879	0.00251086	0.0332638	up	22	7	10	52	17	258	0.670122	0.227085	0.314611	1.22904	0.522729	6.81283	-	-	-	-	-	-	-	-	-
gene_LOC662543	15868.1	4260.72	27475.5	2.68905	9.3e-14	5.93e-11	up	3208	4819	3356	20127	21639	50140	48.8399	78.1369	52.7722	237.766	332.563	661.762	-	-	-	-	-	-	-	-	-
gene_LOC103312537	27.2703	7.49078	47.0497	2.66268	0.0003644	0.00789581	up	7	8	5	60	15	89	0.281376	0.342482	0.207588	1.87142	0.608664	3.10139	-	-	-	-	-	-	-	-	-
gene_LOC107398620	860.499	235.614	1485.38	2.65676	0.000158477	0.00421852	up	269	270	83	856	1986	1939	36.6277	39.1544	11.6729	90.4405	272.982	228.883	-	-	-	-	-	-	-	-	-
gene_LOC103313073	46.5551	13.6045	79.5057	2.5483	1.98e-05	0.000877009	up	10	12	15	68	42	161	0.457409	0.584582	0.708663	2.41349	1.93933	6.38422	-	-	-	-	-	-	-	-	-
gene_LOC664254	6790.9	1991.12	11590.7	2.54148	9.76e-17	8.81e-14	up	1811	2046	1478	9721	9456	19625	23.2865	28.0189	19.6293	96.9904	122.741	218.763	-	-	-	-	-	-	GO:0001562,GO:0002376,GO:0002682,GO:0002684,GO:0003674,GO:0003824,GO:0004175,GO:0004252,GO:0005575,GO:0005576,GO:0005615,GO:0006508,GO:0006582,GO:0006725,GO:0006807,GO:0006950,GO:0006952,GO:0006955,GO:0006959,GO:0007599,GO:0008150,GO:0008152,GO:0008233,GO:0008236,GO:0009605,GO:0009607,GO:0009611,GO:0009617,GO:0009893,GO:0009987,GO:0016787,GO:0017171,GO:0018958,GO:0019222,GO:0019538,GO:0019748,GO:…	-	-
gene_LOC661301	120.626	37.5165	203.735	2.44535	2.08e-05	0.000902986	up	40	39	21	462	149	98	3.42676	3.55834	1.85817	30.7112	12.8857	7.27824	-	-	-	-	-	-	-	-	-
MSTRG.2533	440.81	137.309	744.311	2.439	0.00240995	0.032596	up	149	163	50	298	1112	951	15.7508	18.3511	5.4592	24.4435	118.663	87.1511	-	-	-	-	-	-	-	-	-
gene_LOC100141741	18015.9	5695.89	30335.8	2.41308	1.5e-36	1.62e-32	up	5303	5104	4986	30029	27741	43534	442.323	453.406	429.55	1943.52	2335.81	3147.92	-	-	-	-	-	-	-	-	-
gene_LOC655384	51.7253	17.2843	86.1664	2.31855	0.00124425	0.019853	up	21	12	14	55	32	208	0.756168	0.460192	0.520679	1.53671	1.16318	6.4929	-	-	-	-	-	-	-	ko:K01016	ko00140,map00140
gene_LOC103312159	215.045	71.9762	358.114	2.31808	3.43e-13	1.96e-10	up	76	69	48	331	342	518	2.04663	1.97894	1.33509	6.91648	9.29713	12.093	-	-	-	-	-	-	-	-	-
gene_LOC663364	150.687	50.5685	250.805	2.31427	1.84e-06	0.000139658	up	50	53	32	261	121	479	1.12353	1.26838	0.742689	4.55078	2.74471	9.33096	-	-	-	-	-	-	GO:0000981,GO:0003674,GO:0003700,GO:0005575,GO:0005622,GO:0005623,GO:0005634,GO:0006355,GO:0006357,GO:0006950,GO:0006952,GO:0008150,GO:0009605,GO:0009607,GO:0009617,GO:0009889,GO:0010468,GO:0010556,GO:0019219,GO:0019222,GO:0031323,GO:0031326,GO:0042742,GO:0043207,GO:0043226,GO:0043227,GO:0043229,GO:0043231,GO:0044424,GO:0044464,GO:0050789,GO:0050794,GO:0050896,GO:0051171,GO:0051252,GO:0051704,GO:…	ko:K09437,ko:K09443	ko05202,map05202
gene_LOC107397409	78.661	27.4886	129.833	2.24271	0.000351455	0.00767123	up	26	26	22	101	48	297	0.580428	0.618169	0.507272	1.74956	1.08172	5.74789	-	-	-	-	-	-	GO:0000003,GO:0000139,GO:0001775,GO:0002252,GO:0002263,GO:0002274,GO:0002275,GO:0002283,GO:0002366,GO:0002376,GO:0002443,GO:0002444,GO:0002446,GO:0002576,GO:0003674,GO:0003756,GO:0003824,GO:0005575,GO:0005576,GO:0005615,GO:0005622,GO:0005623,GO:0005634,GO:0005654,GO:0005737,GO:0005783,GO:0005788,GO:0005794,GO:0006457,GO:0006464,GO:0006807,GO:0006810,GO:0006887,GO:0006955,GO:0008150,GO:0008152,GO:…	ko:K10758	-
gene_LOC662122	2407.33	863	3951.65	2.19483	2.45e-22	6.62e-19	up	806	683	860	3404	3978	5698	18.1609	16.3901	20.0145	59.5145	90.4823	111.302	-	-	-	-	-	-	GO:0003674,GO:0005215,GO:0005351,GO:0005355,GO:0005402,GO:0006810,GO:0006811,GO:0006812,GO:0008150,GO:0008324,GO:0008643,GO:0008645,GO:0015075,GO:0015077,GO:0015078,GO:0015144,GO:0015145,GO:0015149,GO:0015291,GO:0015293,GO:0015294,GO:0015295,GO:0015318,GO:0015672,GO:0015749,GO:0022804,GO:0022857,GO:0022890,GO:0034219,GO:0034220,GO:0046323,GO:0051119,GO:0051179,GO:0051234,GO:0055085,GO:0071702,GO:…	ko:K08145	-
gene_Mir3861	66.1893	24.0738	108.305	2.17846	1.51e-06	0.000118223	up	28	25	11	118	92	154	27.4141	26.0684	11.1238	89.6456	90.9285	130.711	-	-	-	-	-	-	-	-	-
gene_LOC662151	1528.42	556.401	2500.44	2.16826	2.31e-07	2.45e-05	up	523	612	347	1332	3350	3356	18.6525	23.2459	12.7823	36.8613	120.608	103.761	-	-	-	-	-	-	GO:0005575,GO:0005576,GO:0005615,GO:0007623,GO:0008150,GO:0044421,GO:0048511	-	-
gene_LOC657480	152.511	55.6835	249.339	2.16283	0.00368305	0.0437044	up	64	37	51	105	65	685	0.84216	0.518532	0.693152	1.0721	0.863426	7.81416	-	-	-	-	-	-	GO:0000902,GO:0002009,GO:0002165,GO:0005575,GO:0007275,GO:0007444,GO:0007472,GO:0007476,GO:0007552,GO:0007560,GO:0008150,GO:0009653,GO:0009791,GO:0009886,GO:0009887,GO:0009888,GO:0009987,GO:0016020,GO:0016021,GO:0016043,GO:0031224,GO:0032501,GO:0032502,GO:0032989,GO:0035107,GO:0035114,GO:0035120,GO:0035220,GO:0035239,GO:0035295,GO:0044425,GO:0048513,GO:0048563,GO:0048569,GO:0048707,GO:0048729,GO:…	-	-
gene_LOC107399269	114.593	41.9761	187.209	2.16044	1.75e-05	0.000791294	up	28	55	28	143	286	169	2.95987	6.19208	3.05715	11.7296	30.5195	15.4874	-	-	-	-	-	-	-	-	-
gene_LOC103314086	2691.45	987.172	4395.73	2.15491	7.86e-08	9.81e-06	up	1084	1010	538	2660	5074	6591	102.237	101.452	52.4088	194.667	483.087	538.898	-	-	-	-	-	-	-	-	-
gene_LOC656994	46.0235	17.4758	74.5712	2.09815	1.31e-05	0.000626806	up	21	15	11	70	62	118	0.377588	0.287243	0.204284	0.976625	1.12535	1.83932	-	-	-	-	-	-	GO:0000166,GO:0001501,GO:0001838,GO:0001841,GO:0001843,GO:0002009,GO:0003674,GO:0003824,GO:0004329,GO:0004477,GO:0004488,GO:0005488,GO:0005515,GO:0005524,GO:0005575,GO:0005622,GO:0005623,GO:0005737,GO:0005739,GO:0005759,GO:0006082,GO:0006139,GO:0006144,GO:0006520,GO:0006575,GO:0006725,GO:0006732,GO:0006760,GO:0006766,GO:0006767,GO:0006807,GO:0007275,GO:0007399,GO:0008144,GO:0008150,GO:0008152,GO:…	ko:K00288,ko:K13402	ko00670,ko01100,map00670,map01100
gene_LOC657038	47.3306	18.5095	76.1517	2.03871	0.00365803	0.0434551	up	19	16	15	22	118	100	0.662681	0.594333	0.540363	0.595395	4.15461	3.02363	-	-	-	-	-	-	-	ko:K01363	ko04140,ko04142,ko04210,ko04612,ko04621,ko04924,map04140,map04142,map04210,map04612,map04621,map04924
gene_LOC663146	1234.16	484.853	1983.47	2.03239	0.00343464	0.041763	up	647	284	393	1466	909	4396	3.74354	1.75007	2.34863	6.58179	5.30932	22.0502	-	-	-	-	-	-	GO:0001539,GO:0006928,GO:0008150,GO:0009987,GO:0040011,GO:0048870,GO:0051179,GO:0051674,GO:0060285	-	-
MSTRG.10246	58.3464	23.0547	93.6381	2.01931	0.00444467	0.0493187	up	18	13	33	63	34	224	1.18429	0.910934	2.24255	3.2163	2.25819	12.7764	-	-	-	-	-	-	-	-	-
gene_LOC107397844	106.834	43.6303	170.037	1.96553	1.5e-05	0.000699865	up	43	43	31	125	133	311	0.766121	0.815936	0.570472	1.72811	2.39209	4.80359	-	-	-	-	-	-	-	-	-
gene_LOC662862	1667.48	683.747	2651.22	1.95561	1.65e-15	1.37e-12	up	623	665	551	2426	2437	3972	22.5118	25.5919	20.5645	68.0213	88.8945	124.425	-	-	-	-	-	-	GO:0001786,GO:0003674,GO:0003779,GO:0005488,GO:0005515,GO:0005539,GO:0005543,GO:0005544,GO:0005545,GO:0006139,GO:0006351,GO:0006355,GO:0006357,GO:0006725,GO:0006807,GO:0008092,GO:0008150,GO:0008152,GO:0008201,GO:0008289,GO:0008429,GO:0009058,GO:0009059,GO:0009889,GO:0009987,GO:0010467,GO:0010468,GO:0010556,GO:0016070,GO:0018130,GO:0019219,GO:0019222,GO:0019438,GO:0031323,GO:0031326,GO:0032774,GO:…	ko:K17095	-
gene_LOC103313519	266.942	110.231	423.654	1.94618	1.18e-08	2e-06	up	88	120	87	706	256	503	5.7806	8.39519	5.90273	35.9854	16.9757	28.6441	-	-	-	-	-	-	-	-	-
gene_LOC103312491	180.248	74.6065	285.89	1.93987	1.67e-05	0.000764711	up	101	63	36	246	236	475	5.57481	3.70346	2.05236	10.536	13.1497	22.7289	-	-	-	-	-	-	-	-	-
gene_LOC664422	1923.6	797.656	3049.54	1.9349	7.56e-14	5.12e-11	up	887	661	607	2705	2936	4487	39.5601	31.3974	27.9619	93.6122	132.186	173.487	-	-	-	-	-	-	GO:0000165,GO:0000185,GO:0001932,GO:0001934,GO:0005575,GO:0005622,GO:0005623,GO:0005634,GO:0005737,GO:0006464,GO:0006468,GO:0006793,GO:0006796,GO:0006807,GO:0006950,GO:0007154,GO:0007165,GO:0007254,GO:0008150,GO:0008152,GO:0009893,GO:0009966,GO:0009967,GO:0009987,GO:0010562,GO:0010604,GO:0010646,GO:0010647,GO:0016310,GO:0019220,GO:0019222,GO:0019538,GO:0023014,GO:0023051,GO:0023052,GO:0023056,GO:…	ko:K04402	ko04010,ko04068,ko04110,ko04115,ko04210,ko04218,ko05200,ko05202,ko05210,ko05212,ko05213,ko05214,ko05216,ko05217,ko05218,ko05220,ko05222,ko05223,ko05224,ko05225,ko05226,map04010,map04068,map04110,map04115,map04210,map04218,map05200,map05202,map05210,map05212,map05213,map05214,map05216,map05217,map05218,map05220,map05222,map05223,map05224,map05225,map05226
gene_LOC107398537	33.3877	13.829	52.9463	1.92683	2.77e-05	0.00110927	up	13	9	16	52	57	66	0.281207	0.20734	0.357475	0.872805	1.24467	1.23767	-	-	-	-	-	-	GO:0003008,GO:0003674,GO:0005215,GO:0005216,GO:0005261,GO:0005272,GO:0005575,GO:0005623,GO:0005886,GO:0006810,GO:0006811,GO:0006812,GO:0006814,GO:0007600,GO:0007610,GO:0007626,GO:0008150,GO:0008324,GO:0008345,GO:0009581,GO:0009582,GO:0009605,GO:0009612,GO:0009628,GO:0015075,GO:0015077,GO:0015081,GO:0015267,GO:0015318,GO:0015672,GO:0016020,GO:0016021,GO:0019233,GO:0022803,GO:0022838,GO:0022857,GO:…	ko:K03440	-
gene_LOC103312884	495.121	206.886	783.355	1.92153	4.58e-08	6.12e-06	up	152	234	167	778	1118	637	18.5472	30.4095	21.0472	73.6624	137.713	67.3832	-	-	-	-	-	-	-	-	-
gene_LOC662005	530.809	222.03	839.588	1.9197	7.68e-05	0.00245455	up	281	191	124	866	355	1671	10.7489	7.78123	4.89916	25.7043	13.7082	55.4128	-	-	-	-	-	-	GO:0000096,GO:0001505,GO:0003674,GO:0003824,GO:0005488,GO:0005515,GO:0005542,GO:0005575,GO:0005622,GO:0005623,GO:0005634,GO:0005737,GO:0005829,GO:0005975,GO:0005976,GO:0005977,GO:0006073,GO:0006082,GO:0006091,GO:0006109,GO:0006111,GO:0006112,GO:0006139,GO:0006464,GO:0006520,GO:0006544,GO:0006555,GO:0006575,GO:0006725,GO:0006730,GO:0006732,GO:0006760,GO:0006766,GO:0006767,GO:0006790,GO:0006807,GO:…	ko:K00552	ko00260,map00260
gene_LOC655902	2322.84	983.922	3661.76	1.89569	2.36e-18	4.26e-15	up	640	842	1205	4817	3643	3803	6.81624	9.55072	13.2555	39.8082	39.1671	35.113	-	-	-	-	-	-	-	-	-
gene_LOC107399226	689.078	294.202	1083.95	1.88224	3.21e-06	0.000205739	up	305	289	194	945	641	2096	7.33018	7.39727	4.81571	17.6229	15.5514	43.67	-	-	-	-	-	-	GO:0001562,GO:0002376,GO:0002682,GO:0002684,GO:0003674,GO:0003824,GO:0004175,GO:0004252,GO:0005575,GO:0005576,GO:0005615,GO:0006508,GO:0006582,GO:0006725,GO:0006807,GO:0006950,GO:0006952,GO:0006955,GO:0006959,GO:0007599,GO:0008150,GO:0008152,GO:0008233,GO:0008236,GO:0009605,GO:0009607,GO:0009611,GO:0009617,GO:0009893,GO:0009987,GO:0016787,GO:0017171,GO:0018958,GO:0019222,GO:0019538,GO:0019748,GO:…	-	-
gene_LOC660933	93.0292	39.9622	146.096	1.86827	0.00240378	0.0325532	up	51	25	33	49	178	244	2.47017	1.2896	1.65088	1.84155	8.7031	10.2453	-	-	-	-	-	-	-	-	-
gene_LOC655117	997.606	432.204	1563.01	1.85443	1.13e-07	1.33e-05	up	422	337	417	1046	1334	2819	23.7389	20.19	24.2285	45.6573	75.7531	137.474	-	-	-	-	-	-	-	ko:K03006	ko00230,ko00240,ko01100,ko03020,ko05016,ko05168,ko05169,map00230,map00240,map01100,map03020,map05016,map05168,map05169
gene_LOC103312613	39.2073	16.9694	61.4452	1.85393	7.36e-05	0.00240145	up	22	12	12	67	74	61	0.841548	0.488873	0.474112	1.98867	2.85749	2.02285	-	-	-	-	-	-	-	-	-
gene_LOC656823	876.409	382.819	1370	1.83903	2.68e-10	6.8e-08	up	444	290	304	1179	1783	1489	8.56368	5.95709	6.05612	17.645	34.7157	24.8971	-	-	-	-	-	-	GO:0003674,GO:0003824,GO:0004850,GO:0005488,GO:0005515,GO:0005575,GO:0005622,GO:0005623,GO:0005634,GO:0005654,GO:0005737,GO:0005829,GO:0005856,GO:0005882,GO:0006139,GO:0006206,GO:0006208,GO:0006212,GO:0006213,GO:0006218,GO:0006220,GO:0006725,GO:0006753,GO:0006793,GO:0006796,GO:0006807,GO:0008150,GO:0008152,GO:0008655,GO:0009032,GO:0009056,GO:0009058,GO:0009112,GO:0009116,GO:0009117,GO:0009119,GO:…	ko:K00757	ko00240,ko00983,ko01100,map00240,map00983,map01100
gene_LOC658356	9540.92	4208.14	14873.7	1.8215	9.13e-17	8.81e-14	up	3917	3704	3764	12824	17127	18836	85.223	85.8288	84.5855	216.5	376.167	355.278	-	-	-	-	-	-	GO:0002009,GO:0002165,GO:0003674,GO:0004857,GO:0004866,GO:0004867,GO:0005575,GO:0005576,GO:0005615,GO:0007275,GO:0007444,GO:0007472,GO:0007476,GO:0007552,GO:0007560,GO:0008150,GO:0008592,GO:0009605,GO:0009607,GO:0009620,GO:0009653,GO:0009791,GO:0009886,GO:0009887,GO:0009888,GO:0009892,GO:0009966,GO:0009968,GO:0010466,GO:0010605,GO:0010646,GO:0010648,GO:0010951,GO:0019222,GO:0023051,GO:0023057,GO:…	ko:K13963	ko05146,map05146
gene_LOC107398754	38.8188	17.2469	60.3908	1.80642	0.00014673	0.00398414	up	17	13	17	53	51	98	0.7802	0.635417	0.805841	1.8874	2.36278	3.89906	-	-	-	-	-	-	-	-	-
gene_LOC100142048	1420.74	635.133	2206.35	1.7967	1.38e-17	2.14e-14	up	610	580	523	2402	2667	2182	14.6775	14.8631	12.9977	44.8463	64.7803	45.515	-	-	-	-	-	-	-	ko:K17339	-
gene_LOC103314924	307.643	139.642	475.644	1.76836	0.000250456	0.00595052	up	170	90	121	480	194	965	3.78074	2.13172	2.77944	8.28324	4.35538	18.6051	-	-	-	-	-	-	-	-	-
gene_LOC103314839	41.9859	19.0235	64.9483	1.76551	0.000124794	0.00351687	up	20	13	19	84	81	49	1.63503	1.13188	1.60433	5.32853	6.68465	3.47272	-	-	-	-	-	-	-	-	-
gene_LOC655584	4200.69	1925.79	6475.59	1.74961	2.34e-06	0.000162247	up	2235	1462	1524	5762	3756	12503	67.2317	46.8384	47.3505	134.493	114.056	326.052	-	-	-	-	-	-	GO:0005575,GO:0005623,GO:0005886,GO:0005887,GO:0007154,GO:0007165,GO:0007166,GO:0008150,GO:0009987,GO:0016020,GO:0016021,GO:0023052,GO:0031224,GO:0031226,GO:0044425,GO:0044459,GO:0044464,GO:0050789,GO:0050794,GO:0050896,GO:0051716,GO:0065007,GO:0071944	ko:K17352,ko:K17353	-
gene_LOC103314754	5097.77	2344.27	7851.26	1.74391	1.42e-08	2.29e-06	up	2073	2263	1977	7403	5214	13979	72.4864	84.2754	71.4015	200.861	184.046	423.751	-	-	-	-	-	-	-	-	-
gene_LOC107399009	39.1088	18.0802	60.1374	1.7372	0.000285214	0.00655627	up	18	15	16	63	41	100	1.08055	0.959013	0.992059	2.93458	2.48459	5.20417	-	-	-	-	-	-	-	-	-
gene_LOC663483	123153	56887.7	189419	1.7354	8.35e-13	3.93e-10	up	39846	61056	51919	179707	215174	228355	1941.36	3168.18	2612.72	6793.89	10583	9645.17	-	-	-	-	-	-	GO:0005575,GO:0005576	-	-
gene_LOC658487	3173.47	1466.27	4880.67	1.73486	2.57e-12	1.07e-09	up	1167	1374	1425	4392	6358	5121	23.3747	29.3104	29.4805	68.2605	128.556	88.9217	-	-	-	-	-	-	GO:0000122,GO:0000976,GO:0000977,GO:0000981,GO:0000982,GO:0001012,GO:0001067,GO:0001077,GO:0001228,GO:0001655,GO:0001822,GO:0003674,GO:0003676,GO:0003677,GO:0003690,GO:0003700,GO:0005488,GO:0005575,GO:0005622,GO:0005623,GO:0005634,GO:0005654,GO:0005667,GO:0005737,GO:0005929,GO:0006139,GO:0006351,GO:0006355,GO:0006357,GO:0006366,GO:0006725,GO:0006807,GO:0006950,GO:0007154,GO:0007275,GO:0007584,GO:…	ko:K09233	-
gene_LOC661805	63.4923	29.4194	97.5651	1.73439	0.00144305	0.0223024	up	25	30	24	97	45	193	0.585771	0.748631	0.580821	1.76356	1.06438	3.92032	-	-	-	-	-	-	GO:0000278,GO:0000281,GO:0000910,GO:0003674,GO:0003824,GO:0004672,GO:0004674,GO:0004693,GO:0005575,GO:0005622,GO:0005623,GO:0005634,GO:0005654,GO:0005737,GO:0005929,GO:0006464,GO:0006468,GO:0006793,GO:0006796,GO:0006807,GO:0007049,GO:0007275,GO:0007507,GO:0008150,GO:0008152,GO:0009987,GO:0016301,GO:0016310,GO:0016740,GO:0016772,GO:0016773,GO:0019538,GO:0022402,GO:0031344,GO:0031974,GO:0031981,GO:…	ko:K08824	-
gene_LOC103314085	617.147	286.964	947.329	1.72393	2.33e-06	0.000162247	up	239	303	227	788	661	1745	16.5176	22.3023	16.2038	42.2577	46.1154	104.549	-	-	-	-	-	-	-	-	-
gene_ImpL2	477.869	224.373	731.366	1.70584	4.15e-05	0.00155946	up	287	204	109	816	455	1223	6.0991	4.61714	2.39251	13.4557	9.76095	22.5314	-	-	-	-	-	-	GO:0003674,GO:0005488,GO:0005515,GO:0005520,GO:0005575,GO:0005576,GO:0005615,GO:0006950,GO:0007275,GO:0007399,GO:0007568,GO:0008150,GO:0008340,GO:0009605,GO:0009966,GO:0009967,GO:0009968,GO:0009987,GO:0009991,GO:0010259,GO:0010646,GO:0010647,GO:0010648,GO:0010883,GO:0010888,GO:0014066,GO:0014067,GO:0017046,GO:0019838,GO:0022008,GO:0022611,GO:0023051,GO:0023056,GO:0023057,GO:0030154,GO:0030182,GO:…	-	-
gene_LOC660146	3407.6	1604.84	5210.37	1.69908	9.77e-11	2.96e-08	up	1650	1483	1184	4368	5519	7293	115.587	110.644	85.6686	237.433	390.287	442.904	-	-	-	-	-	-	-	-	-
gene_LOC657880	1291.27	608.214	1974.33	1.69887	1.44e-06	0.00011518	up	481	657	491	1273	2580	2525	27.9763	40.6977	29.4965	57.452	151.482	127.316	-	-	-	-	-	-	GO:0000270,GO:0002376,GO:0002682,GO:0002683,GO:0003674,GO:0003824,GO:0005488,GO:0005539,GO:0005575,GO:0005576,GO:0006022,GO:0006026,GO:0006027,GO:0006807,GO:0006950,GO:0006952,GO:0006955,GO:0008150,GO:0008152,GO:0008745,GO:0009056,GO:0009057,GO:0009253,GO:0016787,GO:0016810,GO:0016811,GO:0030203,GO:0031347,GO:0031348,GO:0042834,GO:0043170,GO:0045087,GO:0045088,GO:0045824,GO:0048519,GO:0048583,GO:…	ko:K01446	-
MSTRG.3900	49.6085	23.5257	75.6913	1.68242	0.000544764	0.0108095	up	24	18	22	49	87	111	2.8117	2.24589	2.6621	4.45436	10.289	11.2735	-	-	-	-	-	-	-	-	-
gene_LOC100142515	2714.64	1299.31	4129.97	1.66847	4.2e-07	4.01e-05	up	1346	1288	844	3079	5417	4875	23.4828	23.932	15.2087	41.6818	95.4028	73.7321	-	-	-	-	-	-	-	-	-
gene_LOC656243	6192.11	3047.09	9337.14	1.61573	3.51e-05	0.00134357	up	2376	4126	1505	11318	6420	14048	198.182	366.527	129.658	732.519	540.567	1015.8	-	-	-	-	-	-	GO:0003008,GO:0003674,GO:0005488,GO:0005549,GO:0005575,GO:0005576,GO:0005615,GO:0007600,GO:0007606,GO:0007608,GO:0007610,GO:0007635,GO:0008150,GO:0010033,GO:0019236,GO:0032501,GO:0042048,GO:0042221,GO:0044421,GO:0050877,GO:0050896	-	-
gene_LOC103313909	552.136	271.851	832.421	1.61496	4.22e-09	8.47e-07	up	177	272	286	792	772	1211	12.3783	20.2589	20.6584	42.9778	54.5006	73.419	-	-	-	-	-	-	-	-	-
gene_LOC107399041	70.5805	35.3324	105.829	1.57934	0.000113514	0.00328826	up	47	18	32	117	89	150	1.07731	0.439414	0.757593	2.08094	2.05935	2.98065	-	-	-	-	-	-	-	-	-
gene_LOC100141965	1931.55	969.23	2893.86	1.57792	4.84e-06	0.000286795	up	881	884	853	2090	4470	2664	59.9796	64.0972	59.9819	110.409	307.208	157.231	-	-	-	-	-	-	-	-	-
gene_LOC103314160	212.92	108.006	317.834	1.56123	1.01e-11	3.54e-09	up	90	111	89	364	302	397	3.46851	4.55598	3.5427	10.8851	11.7491	13.2638	-	-	-	-	-	-	-	-	-
gene_LOC107398192	9140.4	4654.58	13626.2	1.54983	4.55e-13	2.35e-10	up	3858	4902	3717	16439	10972	18638	315.398	426.804	313.858	1042.81	905.481	1320.91	-	-	-	-	-	-	-	-	-
gene_LOC656390	149.383	76.2058	222.56	1.54709	0.00252482	0.0333991	up	60	67	80	180	102	479	0.620228	0.737622	0.854149	1.44379	1.06438	4.29252	-	-	-	-	-	-	GO:0005575,GO:0005576,GO:0005615,GO:0044421	-	-
gene_LOC662168	126.132	64.837	187.426	1.52987	0.00054409	0.0108095	up	51	47	80	136	142	350	3.5788	3.51256	5.7983	7.40521	10.0589	21.2918	-	-	-	-	-	-	-	ko:K09542	ko04141,ko04213,map04141,map04213
gene_LOC657597	106.412	54.8	158.024	1.52758	1.88e-07	2.06e-05	up	45	52	51	170	187	163	2.2594	2.78063	2.64481	6.6231	9.47806	7.09489	-	-	-	-	-	-	-	-	-
gene_LOC662274	4917.58	2539.27	7295.9	1.52279	1.82e-06	0.000138955	up	3117	2405	1260	8823	7733	7717	116.205	95.4912	48.518	255.233	291.028	249.411	-	-	-	-	-	-	-	ko:K01493	ko00240,ko01100,map00240,map01100
gene_LOC103313249	116.286	60.1813	172.391	1.51759	8.74e-05	0.00270779	up	67	37	61	196	108	284	1.71338	1.00772	1.61121	3.88925	2.78804	6.29614	-	-	-	-	-	-	-	-	-
gene_LOC663293	296.77	155.526	438.014	1.49277	0.00295533	0.037624	up	139	106	182	169	480	776	2.74932	2.23293	3.71813	2.59375	9.58404	13.306	-	-	-	-	-	-	GO:0003674,GO:0005488,GO:0005515,GO:0005575,GO:0005622,GO:0005623,GO:0005737,GO:0005739,GO:0006457,GO:0006950,GO:0007275,GO:0007568,GO:0008150,GO:0008340,GO:0009605,GO:0009987,GO:0009991,GO:0010259,GO:0031667,GO:0032501,GO:0032502,GO:0042594,GO:0043226,GO:0043227,GO:0043229,GO:0043231,GO:0044424,GO:0044444,GO:0044464,GO:0048856,GO:0050896,GO:0051082	ko:K03283	ko03040,ko04010,ko04141,ko04144,ko04213,ko04612,ko04915,ko05134,ko05145,ko05162,ko05164,ko05169,map03040,map04010,map04141,map04144,map04213,map04612,map04915,map05134,map05145,map05162,map05164,map05169
gene_LOC656856	2619.86	1373.92	3865.8	1.49233	1.3e-08	2.16e-06	up	1289	1046	1412	3126	3599	6115	30.0482	25.9691	33.9973	56.544	84.6925	123.578	-	-	-	-	-	-	-	ko:K13356	ko00073,ko04146,ko04212,map00073,map04146,map04212
gene_LOC100141821	123.606	65.1068	182.105	1.48069	0.000616156	0.0118149	up	44	54	80	117	244	226	0.566832	0.740891	1.06447	1.16955	3.17314	2.52399	-	-	-	-	-	-	GO:0002165,GO:0003008,GO:0005575,GO:0005623,GO:0005929,GO:0007154,GO:0007165,GO:0007166,GO:0007275,GO:0007600,GO:0007606,GO:0007608,GO:0008150,GO:0009593,GO:0009791,GO:0009987,GO:0010033,GO:0019236,GO:0023052,GO:0030425,GO:0032501,GO:0032502,GO:0035073,GO:0035210,GO:0036477,GO:0042221,GO:0042592,GO:0042995,GO:0043005,GO:0043025,GO:0043226,GO:0044297,GO:0044463,GO:0044464,GO:0048856,GO:0048878,GO:…	-	-
gene_LOC664207	193.438	102.065	284.812	1.48038	0.00433376	0.0484041	up	114	99	60	133	435	335	3.4776	3.21639	1.89047	3.14817	13.3956	8.85924	-	-	-	-	-	-	-	-	-
gene_LOC103315163	223.219	117.732	328.706	1.47921	2.7e-08	3.96e-06	up	114	94	112	370	413	295	2.90447	2.55063	2.94729	7.31466	10.622	6.51569	-	-	-	-	-	-	-	-	-
gene_LOC656937	1855.09	981.44	2728.74	1.47549	6.15e-08	7.94e-06	up	1046	882	714	2407	2499	4182	10.3446	9.28983	7.29326	18.4709	24.9484	35.8543	-	-	-	-	-	-	GO:0002576,GO:0003674,GO:0003824,GO:0005215,GO:0005575,GO:0005622,GO:0005623,GO:0005737,GO:0005886,GO:0005887,GO:0006810,GO:0006811,GO:0006820,GO:0006869,GO:0006887,GO:0006996,GO:0008150,GO:0008152,GO:0008509,GO:0009987,GO:0010876,GO:0012505,GO:0012506,GO:0015075,GO:0015103,GO:0015318,GO:0015399,GO:0015405,GO:0015662,GO:0015698,GO:0015711,GO:0015718,GO:0015732,GO:0015849,GO:0015908,GO:0016020,GO:…	ko:K05673	ko01523,ko02010,ko04024,ko04976,map01523,map02010,map04024,map04976
gene_LOC107397412	6468.38	3432.46	9504.3	1.46941	2.32e-14	1.67e-11	up	3022	3140	3115	9304	8824	13575	169.997	188.12	180.988	406.114	501.083	662.01	-	-	-	-	-	-	-	-	-
gene_LOC103313880	3200.65	1721.65	4679.65	1.44276	7.65e-09	1.43e-06	up	1662	1667	1296	4096	4802	6578	78.8273	84.2054	63.4884	150.743	229.914	270.468	-	-	-	-	-	-	GO:0003674,GO:0003824,GO:0004175,GO:0004252,GO:0006508,GO:0006807,GO:0008150,GO:0008152,GO:0008233,GO:0008236,GO:0016787,GO:0017171,GO:0019538,GO:0043170,GO:0044238,GO:0070011,GO:0071704,GO:0140096,GO:1901564	ko:K09640	-
gene_LOC103315099	1283.85	691.494	1876.21	1.44028	8.29e-08	9.98e-06	up	582	728	543	1693	2340	2090	52.5989	70.0719	50.687	118.725	213.484	163.748	-	-	-	-	-	-	-	-	-
gene_LOC657102	261.371	140.809	381.933	1.44	4.9e-06	0.000286795	up	169	114	97	345	382	539	1.64484	1.18169	0.975109	2.60548	3.75317	4.54783	-	-	-	-	-	-	GO:0002576,GO:0003674,GO:0003824,GO:0005215,GO:0005575,GO:0005622,GO:0005623,GO:0005737,GO:0005886,GO:0005887,GO:0006810,GO:0006811,GO:0006820,GO:0006869,GO:0006887,GO:0006996,GO:0008150,GO:0008152,GO:0008509,GO:0009987,GO:0010876,GO:0012505,GO:0012506,GO:0015075,GO:0015103,GO:0015318,GO:0015399,GO:0015405,GO:0015662,GO:0015698,GO:0015711,GO:0015718,GO:0015732,GO:0015849,GO:0015908,GO:0016020,GO:…	ko:K05673	ko01523,ko02010,ko04024,ko04976,map01523,map02010,map04024,map04976
gene_LOC659982	6552.3	3541.84	9562.77	1.43292	1.14e-10	3.16e-08	up	2943	3073	3601	8587	8892	14354	66.3848	73.8243	83.8967	150.297	202.476	280.691	-	-	-	-	-	-	GO:0005575,GO:0005622,GO:0005623,GO:0005737,GO:0005739,GO:0043226,GO:0043227,GO:0043229,GO:0043231,GO:0044424,GO:0044444,GO:0044464	-	-
gene_LOC658032	1656.24	906.414	2406.07	1.40851	8.4e-06	0.000444193	up	663	775	1032	2435	1520	4225	13.1453	16.365	21.1339	37.4616	30.4226	72.6206	-	-	-	-	-	-	-	ko:K00274,ko:K14388,ko:K17391	ko00260,ko00330,ko00340,ko00350,ko00360,ko00380,ko00950,ko00982,ko01100,ko01110,ko04726,ko04728,ko05030,ko05031,ko05034,ko05206,map00260,map00330,map00340,map00350,map00360,map00380,map00950,map00982,map01100,map01110,map04726,map04728,map05030,map05031,map05034,map05206
gene_LOC103314884	695.41	381.026	1009.79	1.40647	2.47e-06	0.00016816	up	299	346	388	955	728	1726	1.60995	1.98416	2.15783	3.99004	3.95704	8.05675	-	-	-	-	-	-	GO:0000166,GO:0001885,GO:0002064,GO:0002376,GO:0002520,GO:0002521,GO:0002573,GO:0003158,GO:0003674,GO:0003676,GO:0003677,GO:0003697,GO:0003824,GO:0004312,GO:0005488,GO:0005515,GO:0005575,GO:0005622,GO:0005623,GO:0005737,GO:0005794,GO:0005829,GO:0005886,GO:0005975,GO:0005976,GO:0005977,GO:0006073,GO:0006082,GO:0006084,GO:0006089,GO:0006091,GO:0006112,GO:0006139,GO:0006163,GO:0006164,GO:0006629,GO:…	ko:K00665	ko00061,ko01100,ko01212,ko04152,ko04910,map00061,map01100,map01212,map04152,map04910
gene_LOC656589	6591.85	3623.48	9560.23	1.39976	2.72e-07	2.81e-05	up	3661	3364	2724	8935	7613	15569	74.6748	73.0784	57.3885	141.417	156.757	275.304	-	-	-	-	-	-	GO:0000166,GO:0000302,GO:0000768,GO:0001666,GO:0003674,GO:0003824,GO:0004457,GO:0004459,GO:0005488,GO:0005515,GO:0005575,GO:0005622,GO:0005623,GO:0005737,GO:0005739,GO:0005759,GO:0005829,GO:0005929,GO:0005975,GO:0005996,GO:0006006,GO:0006007,GO:0006082,GO:0006089,GO:0006090,GO:0006091,GO:0006096,GO:0006113,GO:0006139,GO:0006163,GO:0006164,GO:0006165,GO:0006725,GO:0006732,GO:0006733,GO:0006734,GO:…	ko:K00016	ko00010,ko00270,ko00620,ko00640,ko01100,ko01110,ko01120,ko01130,ko04922,map00010,map00270,map00620,map00640,map01100,map01110,map01120,map01130,map04922
gene_LOC103314418	1572.32	865.558	2279.09	1.39699	3.54e-09	7.24e-07	up	694	858	780	2036	2307	3204	12.3917	16.3161	14.385	28.2085	41.583	49.5953	-	-	-	-	-	-	-	-	-
gene_LOC655694	2948.89	1646.79	4250.99	1.36824	1.75e-06	0.000134428	up	1665	1319	1486	4303	2798	7328	45.9816	38.7948	42.387	92.2089	78.0036	175.442	-	-	-	-	-	-	GO:0000902,GO:0000904,GO:0003674,GO:0005198,GO:0005200,GO:0005575,GO:0005622,GO:0005623,GO:0005856,GO:0005874,GO:0006928,GO:0006935,GO:0006996,GO:0007010,GO:0007017,GO:0007275,GO:0007399,GO:0007409,GO:0007411,GO:0007507,GO:0007610,GO:0008150,GO:0009314,GO:0009416,GO:0009605,GO:0009628,GO:0009653,GO:0009987,GO:0015630,GO:0016043,GO:0022008,GO:0030030,GO:0030154,GO:0030182,GO:0030537,GO:0031175,GO:…	ko:K07375	ko04145,ko04540,ko05130,map04145,map04540,map05130
gene_LOC100141690	4181.74	2372.72	5990.77	1.33602	2.24e-07	2.4e-05	up	2318	1855	2282	5280	8166	5951	46.0255	39.2272	46.7998	81.3486	163.678	102.436	-	-	-	-	-	-	GO:0007275,GO:0007423,GO:0007444,GO:0008150,GO:0009888,GO:0022416,GO:0032501,GO:0032502,GO:0035220,GO:0035295,GO:0048513,GO:0048731,GO:0048856,GO:0060429	-	-
gene_LOC103313511	255.958	146.056	365.859	1.32501	4.93e-05	0.00179192	up	157	137	98	379	480	334	11.9115	11.0699	7.67954	22.3119	36.7624	21.9679	-	-	-	-	-	-	-	-	-
gene_LOC664424	1418.2	810.313	2026.1	1.32201	7.68e-07	6.82e-05	up	726	646	835	1678	1798	3275	18.2593	17.3037	21.6909	32.7469	45.6492	71.4061	-	-	-	-	-	-	-	-	-
gene_LOC107399289	181.41	103.878	258.943	1.32003	0.000344927	0.00761087	up	137	81	62	395	183	309	3.00458	1.89194	1.40443	6.7219	4.05146	5.87488	-	-	-	-	-	-	-	-	-
gene_LOC661222	1181.16	676.487	1685.83	1.3176	2.76e-10	6.8e-08	up	642	629	552	1618	1791	2165	15.7423	16.4264	13.9802	30.7852	44.3327	46.0221	-	-	-	-	-	-	GO:0001558,GO:0001932,GO:0001933,GO:0003674,GO:0004857,GO:0004860,GO:0005070,GO:0005102,GO:0005126,GO:0005131,GO:0005159,GO:0005488,GO:0005515,GO:0005575,GO:0005622,GO:0005623,GO:0005737,GO:0005829,GO:0006464,GO:0006469,GO:0006807,GO:0006810,GO:0007154,GO:0007165,GO:0007166,GO:0007167,GO:0007169,GO:0007259,GO:0007275,GO:0007399,GO:0007568,GO:0007589,GO:0007595,GO:0008150,GO:0008152,GO:0008269,GO:…	ko:K04695,ko:K04696,ko:K04701	ko04120,ko04380,ko04630,ko04668,ko04910,ko04917,ko04920,ko04930,ko04931,ko04932,ko05160,ko05164,ko05168,map04120,map04380,map04630,map04668,map04910,map04917,map04920,map04930,map04931,map04932,map05160,map05164,map05168
gene_LOC103313264	3058.91	1766.5	4351.31	1.30053	2.3e-05	0.000973194	up	2158	1475	1123	4089	5647	4432	30.0302	21.8604	16.141	44.1525	79.3272	53.4668	-	-	-	-	-	-	-	ko:K01121,ko:K15720	-
gene_LOC658048	68.7502	39.9253	97.575	1.29686	0.000813644	0.0145462	up	31	43	33	164	76	94	0.434033	0.641192	0.47722	1.78171	1.07417	1.14095	-	-	-	-	-	-	GO:0002118,GO:0003674,GO:0003824,GO:0004497,GO:0005575,GO:0005622,GO:0005623,GO:0005737,GO:0005783,GO:0005789,GO:0006082,GO:0006091,GO:0006629,GO:0006631,GO:0006805,GO:0006950,GO:0006952,GO:0007610,GO:0008150,GO:0008152,GO:0009055,GO:0009266,GO:0009404,GO:0009410,GO:0009605,GO:0009607,GO:0009617,GO:0009628,GO:0009636,GO:0009987,GO:0010033,GO:0010243,GO:0012505,GO:0014070,GO:0014074,GO:0016020,GO:…	ko:K14999,ko:K15003	-
MSTRG.12150	43.0336	25.0594	61.0078	1.29088	0.00416741	0.0473267	up	14	30	23	69	53	83	0.595958	1.36009	1.01125	2.27912	2.27751	3.06297	-	-	-	-	-	-	-	ko:K01104,ko:K05693,ko:K18032,ko:K20164	ko04514,ko04520,map04514,map04520
gene_LOC664054	139682	81703.4	197661	1.27456	4.77e-12	1.78e-09	up	61603	80107	78873	204452	201339	250727	3119.68	4320.54	4125.54	8033.99	10292.8	11007.5	-	-	-	-	-	-	GO:0005575,GO:0005576	-	-
gene_LOC657021	833.413	490.578	1176.25	1.2618	1.34e-10	3.64e-08	up	404	422	507	1261	1002	1688	3.4022	3.78486	4.40991	8.23995	8.5181	12.3233	-	-	-	-	-	-	GO:0002576,GO:0003674,GO:0003824,GO:0005215,GO:0005575,GO:0005622,GO:0005623,GO:0005737,GO:0005886,GO:0005887,GO:0006810,GO:0006811,GO:0006820,GO:0006869,GO:0006887,GO:0006996,GO:0008150,GO:0008152,GO:0008509,GO:0009987,GO:0010876,GO:0012505,GO:0012506,GO:0015075,GO:0015103,GO:0015318,GO:0015399,GO:0015405,GO:0015662,GO:0015698,GO:0015711,GO:0015718,GO:0015732,GO:0015849,GO:0015908,GO:0016020,GO:…	ko:K05673	ko01523,ko02010,ko04024,ko04976,map01523,map02010,map04024,map04976
gene_LOC663550	385.358	229.34	541.376	1.2395	2.46e-06	0.00016816	up	222	201	197	481	507	813	2.47061	2.38235	2.26444	4.15362	5.69581	7.84364	-	-	-	-	-	-	-	-	-
gene_LOC661791	829.956	494.296	1165.62	1.23784	0.00116227	0.0188737	up	624	457	240	974	1409	1424	86.3959	67.3881	34.3212	104.64	196.932	170.921	-	-	-	-	-	-	-	-	-
gene_LOC103312717	948.167	565.604	1330.73	1.23472	2.72e-05	0.00109863	up	647	414	476	1721	803	2038	10.225	6.96814	7.76977	21.1042	12.8106	27.9215	-	-	-	-	-	-	-	-	-
gene_LOC663118	549.591	328.069	771.113	1.23344	0.00052858	0.0105658	up	300	278	312	768	432	1432	9.24763	9.12668	9.93361	18.3697	13.4428	38.2674	-	-	-	-	-	-	GO:0003674,GO:0004888,GO:0004930,GO:0005575,GO:0005623,GO:0005886,GO:0005911,GO:0005918,GO:0005919,GO:0006996,GO:0007010,GO:0007043,GO:0007154,GO:0007165,GO:0007186,GO:0007272,GO:0007275,GO:0007399,GO:0007417,GO:0007419,GO:0007610,GO:0008150,GO:0008366,GO:0009410,GO:0009636,GO:0009987,GO:0010001,GO:0010033,GO:0010243,GO:0014070,GO:0016020,GO:0016021,GO:0016043,GO:0019991,GO:0021782,GO:0022008,GO:…	-	-
gene_LOC661504	3913.96	2344.1	5483.82	1.22613	2.92e-06	0.00019036	up	1543	2108	2730	8267	5729	4397	24.5644	35.7413	44.8897	102.122	92.0696	60.684	-	-	-	-	-	-	GO:0001533,GO:0002576,GO:0003674,GO:0003810,GO:0003824,GO:0005575,GO:0005576,GO:0005622,GO:0005623,GO:0005737,GO:0005829,GO:0005886,GO:0005911,GO:0005912,GO:0005913,GO:0006464,GO:0006807,GO:0006810,GO:0006887,GO:0006950,GO:0007154,GO:0007165,GO:0007166,GO:0007275,GO:0007596,GO:0007599,GO:0008150,GO:0008152,GO:0008219,GO:0008284,GO:0008544,GO:0009611,GO:0009653,GO:0009887,GO:0009888,GO:0009913,GO:…	ko:K03917,ko:K05619	ko04610,map04610
gene_LOC103314837	491.555	295.001	688.109	1.22139	3.46e-06	0.000220277	up	330	233	236	614	791	854	10.343	7.7776	7.63988	14.9324	25.0267	23.2042	-	-	-	-	-	-	GO:0000976,GO:0000977,GO:0001012,GO:0001067,GO:0003674,GO:0003676,GO:0003677,GO:0003690,GO:0003700,GO:0005488,GO:0005575,GO:0005622,GO:0005623,GO:0005634,GO:0006355,GO:0008150,GO:0008270,GO:0009889,GO:0010468,GO:0010556,GO:0019219,GO:0019222,GO:0031323,GO:0031326,GO:0043167,GO:0043169,GO:0043226,GO:0043227,GO:0043229,GO:0043231,GO:0043565,GO:0044212,GO:0044424,GO:0044464,GO:0046872,GO:0046914,GO:…	ko:K09228	-
gene_LOC103313353	47.9721	28.9238	67.0204	1.21765	0.00183141	0.0267045	up	34	24	20	95	57	75	0.650893	0.489329	0.395461	1.41119	1.10155	1.24471	-	-	-	-	-	-	-	-	-
gene_hsp68a	208.36	125.927	290.793	1.20599	0.00425309	0.0478069	up	143	83	118	167	316	468	2.83936	1.75518	2.41997	2.57296	6.33386	8.05578	-	-	-	-	-	-	GO:0003674,GO:0005488,GO:0005515,GO:0005575,GO:0005622,GO:0005623,GO:0005737,GO:0005739,GO:0006457,GO:0006950,GO:0007275,GO:0007568,GO:0008150,GO:0008340,GO:0009605,GO:0009987,GO:0009991,GO:0010259,GO:0031667,GO:0032501,GO:0032502,GO:0042594,GO:0043226,GO:0043227,GO:0043229,GO:0043231,GO:0044424,GO:0044444,GO:0044464,GO:0048856,GO:0050896,GO:0051082	ko:K03283	ko03040,ko04010,ko04141,ko04144,ko04213,ko04612,ko04915,ko05134,ko05145,ko05162,ko05164,ko05169,map03040,map04010,map04141,map04144,map04213,map04612,map04915,map05134,map05145,map05162,map05164,map05169
gene_LOC657594	520.737	316.382	725.093	1.19713	3.93e-15	3.04e-12	up	291	269	298	832	661	938	7.95628	7.833	8.41544	17.6511	18.2438	22.2329	-	-	-	-	-	-	GO:0001666,GO:0001678,GO:0003008,GO:0003674,GO:0005215,GO:0005337,GO:0005575,GO:0005622,GO:0005623,GO:0005634,GO:0005730,GO:0005886,GO:0005887,GO:0006139,GO:0006725,GO:0006807,GO:0006810,GO:0006863,GO:0006950,GO:0007154,GO:0007165,GO:0007166,GO:0007267,GO:0007268,GO:0007275,GO:0007589,GO:0007595,GO:0008150,GO:0008152,GO:0008283,GO:0009628,GO:0009719,GO:0009725,GO:0009743,GO:0009746,GO:0009749,GO:…	ko:K15014	-
gene_LOC100142408	147.34	89.9509	204.728	1.18664	6.14e-05	0.00209269	up	84	65	97	252	142	303	2.88328	2.37618	3.43893	6.71181	4.92032	9.01628	-	-	-	-	-	-	GO:0000462,GO:0005575,GO:0005576,GO:0005622,GO:0005623,GO:0005634,GO:0005654,GO:0005730,GO:0006139,GO:0006364,GO:0006396,GO:0006725,GO:0006807,GO:0008150,GO:0008152,GO:0009987,GO:0010467,GO:0016070,GO:0016072,GO:0022613,GO:0030490,GO:0030684,GO:0031974,GO:0031981,GO:0032040,GO:0032991,GO:0034470,GO:0034641,GO:0034660,GO:0042254,GO:0042274,GO:0043170,GO:0043226,GO:0043227,GO:0043228,GO:0043229,GO:…	ko:K06961	-
gene_LOC662942	26346.3	16095.4	36597.1	1.18509	7.97e-07	7.02e-05	up	12247	16080	15063	31773	37588	51641	756.172	1057.39	960.606	1522.23	2342.81	2764.15	-	-	-	-	-	-	-	-	-
gene_LOC103312806	631.509	386.1	876.917	1.18428	0.000104989	0.00309471	up	429	342	268	909	641	1415	7.79539	6.61859	5.02989	12.8167	11.758	22.2902	-	-	-	-	-	-	-	-	-
gene_LOC657931	5867.06	3614.34	8119.78	1.16763	9.04e-09	1.63e-06	up	2382	3131	4348	9634	8090	9382	56.3582	78.8964	106.255	176.87	193.224	192.436	-	-	-	-	-	-	GO:0003674,GO:0005215,GO:0005351,GO:0005355,GO:0005402,GO:0006810,GO:0006811,GO:0006812,GO:0008150,GO:0008324,GO:0008643,GO:0008645,GO:0015075,GO:0015077,GO:0015078,GO:0015144,GO:0015145,GO:0015149,GO:0015291,GO:0015293,GO:0015294,GO:0015295,GO:0015318,GO:0015672,GO:0015749,GO:0022804,GO:0022857,GO:0022890,GO:0034219,GO:0034220,GO:0046323,GO:0051119,GO:0051179,GO:0051234,GO:0055085,GO:0071702,GO:…	ko:K08145	-
gene_LOC655576	1893.28	1172.29	2614.28	1.15697	9.48e-07	8.16e-05	up	981	1116	1067	2356	3253	2924	21.77	26.3762	24.4567	40.5692	72.8736	56.2527	-	-	-	-	-	-	GO:0000060,GO:0001562,GO:0001775,GO:0001817,GO:0001818,GO:0001819,GO:0002250,GO:0002252,GO:0002263,GO:0002266,GO:0002268,GO:0002285,GO:0002286,GO:0002287,GO:0002292,GO:0002293,GO:0002294,GO:0002312,GO:0002313,GO:0002315,GO:0002335,GO:0002366,GO:0002376,GO:0002443,GO:0002449,GO:0002455,GO:0002460,GO:0002467,GO:0002520,GO:0002521,GO:0003674,GO:0003676,GO:0003677,GO:0003700,GO:0005488,GO:0005515,GO:…	ko:K09258	ko04668,map04668
gene_LOC659499	11596.9	7225.2	15968.6	1.1441	2.83e-10	6.8e-08	up	6154	6621	6766	15927	18493	18110	88.2047	101.069	100.164	177.133	267.571	225.024	-	-	-	-	-	-	GO:0000122,GO:0000165,GO:0000228,GO:0000785,GO:0000790,GO:0000791,GO:0000902,GO:0000904,GO:0000976,GO:0000977,GO:0000978,GO:0000980,GO:0000981,GO:0000982,GO:0000987,GO:0001012,GO:0001067,GO:0001077,GO:0001158,GO:0001205,GO:0001227,GO:0001228,GO:0001505,GO:0001775,GO:0001817,GO:0001818,GO:0001819,GO:0002218,GO:0002220,GO:0002223,GO:0002225,GO:0002230,GO:0002237,GO:0002250,GO:0002252,GO:0002253,GO:…	ko:K02580,ko:K04469	ko01523,ko04010,ko04014,ko04024,ko04062,ko04064,ko04066,ko04071,ko04151,ko04210,ko04211,ko04218,ko04380,ko04620,ko04621,ko04622,ko04623,ko04624,ko04657,ko04658,ko04659,ko04660,ko04662,ko04668,ko04722,ko04917,ko04920,ko04926,ko04931,ko04932,ko04933,ko05030,ko05120,ko05131,ko05132,ko05133,ko05134,ko05140,ko05142,ko05145,ko05146,ko05152,ko05160,ko05161,ko05162,ko05164,ko05165,ko05166,ko05167,ko05168…
MSTRG.4567	42.0016	26.391	57.6122	1.13341	0.00376728	0.0443156	up	28	24	19	80	49	66	1.46861	1.34066	1.02931	3.25589	2.59443	3.00103	-	-	-	-	-	-	-	-	-
gene_LOC103314530	4132.13	2589.49	5674.77	1.13201	3.3e-05	0.00127353	up	2746	2273	1963	5584	4285	9266	164.604	145.111	121.536	259.727	259.292	481.515	-	-	-	-	-	-	-	-	-
gene_LOC659652	3632.87	2289.78	4975.96	1.11981	2.27e-05	0.000965921	up	1787	2354	2016	4048	5566	6722	78.7604	110.496	91.7735	138.438	247.641	256.838	-	-	-	-	-	-	-	ko:K03098	-
gene_LOC107397535	294.604	186.064	403.143	1.11403	3.17e-08	4.57e-06	up	167	147	193	416	391	536	14.277	13.3843	17.042	27.5959	33.7438	39.7248	-	-	-	-	-	-	GO:0001882,GO:0001883,GO:0003674,GO:0003824,GO:0005488,GO:0006139,GO:0006725,GO:0006807,GO:0008150,GO:0008152,GO:0009116,GO:0009987,GO:0016787,GO:0019213,GO:0034641,GO:0036094,GO:0042278,GO:0044237,GO:0044238,GO:0044281,GO:0046483,GO:0055086,GO:0071704,GO:0072521,GO:0097159,GO:0097367,GO:1901135,GO:1901360,GO:1901363,GO:1901564,GO:1901657	-	-
gene_LOC103314842	3736.92	2367.85	5105.99	1.10877	1.12e-08	1.93e-06	up	2250	2136	2007	5251	4514	7334	219.768	222.199	202.476	397.975	445.083	621.013	-	-	-	-	-	-	-	-	-
gene_LOC107398348	65.2573	41.3308	89.1837	1.10642	0.00275623	0.0356763	up	37	36	39	102	115	75	1.65558	1.71558	1.80243	3.54145	5.1945	2.90929	-	-	-	-	-	-	GO:0000323,GO:0001817,GO:0001818,GO:0001932,GO:0001933,GO:0003008,GO:0003674,GO:0003824,GO:0004348,GO:0004553,GO:0005102,GO:0005124,GO:0005488,GO:0005515,GO:0005575,GO:0005576,GO:0005615,GO:0005622,GO:0005623,GO:0005737,GO:0005764,GO:0005765,GO:0005773,GO:0005774,GO:0005775,GO:0006066,GO:0006469,GO:0006629,GO:0006643,GO:0006664,GO:0006665,GO:0006670,GO:0006672,GO:0006677,GO:0006678,GO:0006680,GO:…	ko:K01201	ko00511,ko00600,ko01100,ko04142,map00511,map00600,map01100,map04142
gene_LOC658923	11372.5	7216.36	15528.7	1.10547	6.36e-30	3.44e-26	up	6543	5801	7296	17962	15693	18101	117.133	110.603	134.906	249.511	283.6	280.92	-	-	-	-	-	-	GO:0003674,GO:0005215,GO:0005351,GO:0005355,GO:0005402,GO:0005488,GO:0005536,GO:0005575,GO:0005623,GO:0005886,GO:0005887,GO:0006810,GO:0006811,GO:0006812,GO:0008150,GO:0008324,GO:0008643,GO:0008645,GO:0015075,GO:0015077,GO:0015078,GO:0015144,GO:0015145,GO:0015149,GO:0015291,GO:0015293,GO:0015294,GO:0015295,GO:0015318,GO:0015672,GO:0015749,GO:0016020,GO:0016021,GO:0022804,GO:0022857,GO:0022890,GO:…	ko:K08145,ko:K14258	-
gene_LOC661409	23224.5	14761.6	31687.5	1.10208	3.65e-07	3.56e-05	up	9654	14942	15279	34183	30808	40674	173.583	286.132	283.751	476.914	559.19	634.005	-	-	-	-	-	-	GO:0000003,GO:0002376,GO:0002682,GO:0002697,GO:0002700,GO:0002759,GO:0002784,GO:0002831,GO:0002920,GO:0003674,GO:0004857,GO:0004866,GO:0004867,GO:0004869,GO:0005575,GO:0005576,GO:0005615,GO:0005622,GO:0005623,GO:0005737,GO:0006950,GO:0006952,GO:0006955,GO:0006959,GO:0007154,GO:0007165,GO:0007166,GO:0007275,GO:0007399,GO:0007417,GO:0007422,GO:0008063,GO:0008150,GO:0008592,GO:0009605,GO:0009607,GO:…	ko:K13963,ko:K20698	ko04624,ko05146,map04624,map05146
gene_LOC656450	2628.01	1679.43	3576.6	1.0909	1.07e-10	3.12e-08	up	1591	1460	1494	4062	2989	4993	38.2371	37.3703	37.0859	75.7506	72.5166	104.029	-	-	-	-	-	-	GO:0003674,GO:0003824,GO:0004057,GO:0005575,GO:0005622,GO:0005623,GO:0005634,GO:0005737,GO:0006464,GO:0006508,GO:0006511,GO:0006807,GO:0008150,GO:0008152,GO:0009056,GO:0009057,GO:0009987,GO:0010498,GO:0016598,GO:0016740,GO:0016746,GO:0016755,GO:0019538,GO:0019941,GO:0030163,GO:0036211,GO:0043170,GO:0043226,GO:0043227,GO:0043229,GO:0043231,GO:0043412,GO:0043632,GO:0044237,GO:0044238,GO:0044248,GO:…	ko:K00685	-
gene_Y_e3	4812.25	3094.38	6530.12	1.07746	6.7e-05	0.0022413	up	2398	3249	2662	5653	8380	7210	55.1501	79.5803	63.2337	100.881	194.553	143.751	-	-	-	-	-	-	GO:0006582,GO:0006725,GO:0007275,GO:0008150,GO:0008152,GO:0009058,GO:0009987,GO:0018958,GO:0019438,GO:0019748,GO:0032501,GO:0032502,GO:0042335,GO:0042438,GO:0042440,GO:0043473,GO:0044237,GO:0044249,GO:0044550,GO:0046148,GO:0046189,GO:0048066,GO:0048067,GO:0048856,GO:0071704,GO:1901360,GO:1901362,GO:1901576,GO:1901615,GO:1901617	-	-
gene_LOC658794	2385.93	1535.32	3236.54	1.07584	2.48e-09	5.48e-07	up	1459	1221	1496	3280	2937	4602	26.6174	23.7239	28.1894	46.4319	54.0893	72.7838	-	-	-	-	-	-	GO:0000003,GO:0000070,GO:0000226,GO:0000278,GO:0000280,GO:0000819,GO:0003006,GO:0003674,GO:0003824,GO:0005575,GO:0005622,GO:0005623,GO:0005737,GO:0005811,GO:0005829,GO:0005912,GO:0005924,GO:0005925,GO:0006091,GO:0006323,GO:0006325,GO:0006338,GO:0006508,GO:0006807,GO:0006928,GO:0006996,GO:0007010,GO:0007017,GO:0007049,GO:0007051,GO:0007052,GO:0007059,GO:0007076,GO:0007088,GO:0007098,GO:0007100,GO:…	ko:K13539	-
gene_LOC103315184	919.993	592.514	1247.47	1.07501	3.18e-07	3.19e-05	up	516	621	450	1464	1311	1374	65.4892	83.9402	58.9896	144.176	167.965	151.176	-	-	-	-	-	-	GO:0002376,GO:0003674,GO:0005488,GO:0005515,GO:0005575,GO:0005576,GO:0006950,GO:0006952,GO:0006955,GO:0006959,GO:0007599,GO:0008150,GO:0009611,GO:0032501,GO:0042060,GO:0042381,GO:0042802,GO:0042803,GO:0045087,GO:0046983,GO:0050817,GO:0050878,GO:0050896,GO:0065007,GO:0065008	-	-
gene_LOC107398162	237.023	153.466	320.58	1.06536	0.000154042	0.00414118	up	160	140	113	513	280	296	4.32001	4.0258	3.15128	10.7477	7.63167	6.92841	-	-	-	-	-	-	GO:0003674,GO:0004888,GO:0004930,GO:0005575,GO:0007154,GO:0007165,GO:0007186,GO:0008150,GO:0009987,GO:0016020,GO:0016021,GO:0023052,GO:0031224,GO:0038023,GO:0044425,GO:0050789,GO:0050794,GO:0050896,GO:0051716,GO:0060089,GO:0065007	ko:K08451	-
gene_LOC655848	25186.9	16322.2	34051.5	1.06092	2.04e-06	0.000148304	up	14554	16507	12744	34108	30639	49101	704.919	851.499	637.538	1281.87	1498.06	2061.7	-	-	-	-	-	-	-	-	-
gene_LOC661323	2578.13	1671.55	3484.71	1.05978	2.58e-08	3.83e-06	up	1416	1422	1704	3390	3279	4944	77.6367	83.0351	96.4976	144.223	181.485	234.995	-	-	-	-	-	-	GO:0002682,GO:0002759,GO:0002831,GO:0002920,GO:0006950,GO:0006952,GO:0008150,GO:0009605,GO:0009607,GO:0009617,GO:0032101,GO:0042742,GO:0043207,GO:0043900,GO:0048583,GO:0050776,GO:0050789,GO:0050829,GO:0050830,GO:0050896,GO:0051704,GO:0051707,GO:0065007,GO:0098542	ko:K03113,ko:K17439	ko03013,map03013
gene_LOC659511	339.358	220.415	458.3	1.05689	0.000370841	0.00798745	up	181	200	216	448	337	762	5.305	6.24304	6.53889	10.1886	9.97089	19.3615	-	-	-	-	-	-	-	-	-
gene_LOC663529	290.884	189.01	392.758	1.05648	1.06e-06	9.05e-05	up	191	157	164	448	327	548	3.03014	2.6527	2.68731	5.51492	5.2369	7.53681	-	-	-	-	-	-	GO:0000003,GO:0000902,GO:0000904,GO:0001666,GO:0001932,GO:0001933,GO:0003008,GO:0003674,GO:0003676,GO:0003723,GO:0003725,GO:0003726,GO:0003727,GO:0003729,GO:0003824,GO:0004000,GO:0005488,GO:0005515,GO:0005575,GO:0005622,GO:0005623,GO:0005634,GO:0005654,GO:0005730,GO:0005737,GO:0005829,GO:0005840,GO:0006139,GO:0006382,GO:0006396,GO:0006469,GO:0006725,GO:0006807,GO:0006915,GO:0006950,GO:0006979,GO:…	ko:K13194	-
gene_LOC100142186	663.761	432.335	895.188	1.04919	1.39e-08	2.29e-06	up	412	359	402	909	1013	1029	5.01536	4.65434	5.05446	8.58619	12.4483	10.8592	-	-	-	-	-	-	GO:0007275,GO:0007423,GO:0007444,GO:0008150,GO:0009888,GO:0022416,GO:0032501,GO:0032502,GO:0035220,GO:0035295,GO:0048513,GO:0048731,GO:0048856,GO:0060429	-	-
gene_LOC657230	120.481	78.6615	162.301	1.04717	0.000103429	0.00308199	up	68	65	81	212	120	220	1.1744	1.19558	1.44489	2.84101	2.09211	3.29386	-	-	-	-	-	-	GO:0003674,GO:0003824,GO:0005575,GO:0005622,GO:0005623,GO:0005737,GO:0005777,GO:0006139,GO:0006163,GO:0006637,GO:0006725,GO:0006732,GO:0006753,GO:0006790,GO:0006793,GO:0006796,GO:0006807,GO:0008150,GO:0008152,GO:0009058,GO:0009117,GO:0009150,GO:0009259,GO:0009987,GO:0010025,GO:0010166,GO:0016491,GO:0016620,GO:0016903,GO:0019637,GO:0019693,GO:0033865,GO:0033875,GO:0034032,GO:0034641,GO:0035336,GO:…	ko:K13356	ko00073,ko04146,ko04212,map00073,map04146,map04212
gene_LOC662162	1102.44	720.371	1484.52	1.04317	9.24e-06	0.000474225	up	703	525	739	1646	1090	2291	5.43284	4.32105	5.89874	9.87035	8.50345	15.3488	-	-	-	-	-	-	GO:0000122,GO:0000578,GO:0000902,GO:0000904,GO:0000976,GO:0000977,GO:0000978,GO:0000979,GO:0000981,GO:0000987,GO:0001012,GO:0001046,GO:0001047,GO:0001067,GO:0001228,GO:0001650,GO:0001654,GO:0001700,GO:0001709,GO:0001736,GO:0001738,GO:0001745,GO:0001894,GO:0001932,GO:0001933,GO:0002009,GO:0003002,GO:0003674,GO:0003676,GO:0003677,GO:0003690,GO:0003700,GO:0005488,GO:0005575,GO:0005622,GO:0005623,GO:…	ko:K20210	ko04013,map04013
gene_LOC103312798	3648.86	2393.23	4904.49	1.03514	1.96e-06	0.000145407	up	2525	2041	1899	4566	5185	6459	105.198	90.5627	81.7177	147.61	218.069	233.287	-	-	-	-	-	-	GO:0000270,GO:0001817,GO:0001818,GO:0001906,GO:0001932,GO:0001933,GO:0002218,GO:0002221,GO:0002225,GO:0002237,GO:0002252,GO:0002253,GO:0002376,GO:0002682,GO:0002683,GO:0002684,GO:0002694,GO:0002695,GO:0002697,GO:0002698,GO:0002699,GO:0002700,GO:0002702,GO:0002757,GO:0002758,GO:0002759,GO:0002760,GO:0002764,GO:0002784,GO:0002786,GO:0002803,GO:0002805,GO:0002807,GO:0002808,GO:0002813,GO:0002831,GO:…	ko:K01446	-
gene_LOC100141563	6510.48	4286.77	8734.19	1.02676	0.00157964	0.0238023	up	4334	4083	3097	6207	12016	9914	204.614	205.298	151.019	227.384	572.669	405.763	-	-	-	-	-	-	GO:0003674,GO:0003824,GO:0004175,GO:0004252,GO:0006508,GO:0006807,GO:0008150,GO:0008152,GO:0008233,GO:0008236,GO:0016787,GO:0017171,GO:0019538,GO:0043170,GO:0044238,GO:0070011,GO:0071704,GO:0140096,GO:1901564	ko:K09640	-
gene_LOC659930	695.478	458.518	932.437	1.02383	3.31e-12	1.28e-09	up	463	344	442	1143	826	1168	6.42561	5.08453	6.33576	12.3087	11.572	14.0525	-	-	-	-	-	-	GO:0000902,GO:0000904,GO:0003674,GO:0005488,GO:0005575,GO:0005576,GO:0005623,GO:0005886,GO:0006928,GO:0006935,GO:0007275,GO:0007399,GO:0007409,GO:0007411,GO:0008037,GO:0008038,GO:0008039,GO:0008045,GO:0008150,GO:0009605,GO:0009653,GO:0009987,GO:0010646,GO:0010648,GO:0016020,GO:0016043,GO:0016201,GO:0022008,GO:0023051,GO:0023057,GO:0030030,GO:0030154,GO:0030182,GO:0030198,GO:0031012,GO:0031175,GO:…	ko:K16364	-
gene_LOC100142400	70.8535	46.8788	94.8283	1.01905	0.000253415	0.00600766	up	42	41	44	121	86	112	1.70661	1.7743	1.84663	3.81506	3.5276	3.94529	-	-	-	-	-	-	-	ko:K09070	-
gene_LOC662831	4513.88	2988.19	6039.57	1.01527	7.88e-08	9.81e-06	up	2051	2970	3054	7088	5923	7164	65.8387	101.539	101.258	176.551	191.935	199.365	-	-	-	-	-	-	GO:0000003,GO:0002376,GO:0002682,GO:0002697,GO:0002700,GO:0002759,GO:0002784,GO:0002831,GO:0002920,GO:0003674,GO:0004857,GO:0004866,GO:0004867,GO:0005575,GO:0005576,GO:0005615,GO:0006950,GO:0006952,GO:0006955,GO:0006959,GO:0007154,GO:0007165,GO:0007166,GO:0008063,GO:0008150,GO:0008592,GO:0009605,GO:0009607,GO:0009617,GO:0009620,GO:0009892,GO:0009966,GO:0009968,GO:0009987,GO:0010466,GO:0010605,GO:…	ko:K13963,ko:K20698	ko04624,ko05146,map04624,map05146
gene_LOC103313153	264.542	175.669	353.415	1.00749	7.43e-05	0.00241646	up	178	129	172	337	324	518	4.54631	3.50903	4.53744	6.67883	8.35374	11.4695	-	-	-	-	-	-	-	-	-
gene_LOC103313363	155.423	103.352	207.494	1.0058	0.00074443	0.0134644	up	96	89	95	187	187	318	1.93701	1.91254	1.97983	2.92775	3.8089	5.56243	-	-	-	-	-	-	-	-	-
gene_LOC107398513	10499.7	6983.5	14015.9	1.00501	9.4e-05	0.00286844	up	6397	6511	5925	12087	18610	14765	462.305	501.14	442.267	677.801	1357.67	925.045	-	-	-	-	-	-	-	-	-
gene_LOC103313025	106.678	71.0434	142.312	1.00495	0.000744356	0.0134644	up	45	72	75	177	126	176	2.01794	3.43864	3.47376	6.15886	5.70378	6.84203	-	-	-	-	-	-	-	-	-
gene_Idgf2	20388.1	13586.4	27189.7	1.00088	7.75e-06	0.000417484	up	8645	12019	16380	37600	26658	27027	256.303	379.503	501.586	864.983	797.834	694.645	-	-	-	-	-	-	GO:0003674,GO:0003824,GO:0004553,GO:0004568,GO:0005102,GO:0005488,GO:0005515,GO:0005575,GO:0005576,GO:0006022,GO:0006026,GO:0006030,GO:0006032,GO:0006040,GO:0006807,GO:0006950,GO:0007275,GO:0007444,GO:0008061,GO:0008084,GO:0008144,GO:0008150,GO:0008152,GO:0009056,GO:0009057,GO:0009611,GO:0009888,GO:0009987,GO:0016787,GO:0016798,GO:0017144,GO:0032501,GO:0032502,GO:0035295,GO:0040003,GO:0042060,GO:…	-	-
