# Supplementary material for: MicroRNA‐375‐3p Targets Fatty Acid Synthase and Relish to Regulate Energy Allocation During Pupal Metamorphosis and Starvation
Source: Adv Sci (Weinh). 2026 Feb 12;13(20):e13486. doi: 10.1002/advs.202513486 (PMC13067826; doi:10.1002/advs.202513486)
Supplement: Supplementary file 2 — Supporting File 2: advs74132‐sup‐0002‐Data.zip. [file ADVS-13-e13486-s001.zip › Dataset S2.xlsx]

## Sheet: Sheet1
Dataset S2 Sequence of 27 candidate genes
>XM_008202606.2 PREDICTED: uridine phosphorylase 1 (LOC656823), transcript variant X1
CATCACACACAGCAATCATCTTGGAATCTTTCTCTCGTTATCAATTCTTTGACCTTCTGAAGAAATTTACGATTGAACAG
TTAGTAGTGCTGTAGCTTGAGCAGTGAGAACACCATGAGCAAAGTAGAGAATGGAGACGAACACGATAATTTCTACCACT
GCGAAGAGAACGAAACGAAAGAAACGTGTAACAAGTGTGAAGTAGCCAAGTTTAGATATCCTGATGGCACCGTTCGGCTC
AGGAATCCCCACATTGAACTCATGGACCAGGACATTCTCTACCACCTGGCTCTAGGAAGCGGCTCACACGATCTAGTCGA
AATGTTCGGCGACGTAAAATTCGTCTGCATGGGAGGGACTCCGAAACGCATGGAGGCCTTCGCCTACTACATAATGAAAG
AAATCGGCCACAAGCTCCCGACAGGAACCACCTTGCAAGACATCAGCCAATATTCATACCGTTACAGTATGTTCAAAGTC
GGTCCTGTCTTGTCCGTTAGCCATGGTATGGGTATCCCATCCATTGGAATCCTACTCCACGAAATAATCAAACTGATGTA
CCATTCGAAAGCCCGTGATCCGATTTTTTTCCGAATCGGCACTTGCGGAGGAATCGGTCTCGAAGGTGGTACTGTGGTAA
TTTCCGACGACGCTGTAGATGAAATGGGAAACCATTATTATCAAGTGCCAATGTTAGGAAAACCAGTTCGAAGACCAGCA
AAGTTAGACAAACGTTTAGTTCGGGAATTGAAGGGTTTAGCCGATCCTGAGGACCCGTACGATACTATTATTGGAACCAC
GATGTGTGCCAACGATTTCTACGAAGGGCAGGGACGCACTGATGGGGCTTTTTGCGACTACACTGAGTCCGAAAAAATGG
AATACTTGACGGGGTTGCAAAGCAACGGGGTGAAAAATATCGAGATGGAGGTTATACCCTTTGCTGCGTTGACCCATCAT
GCTGGGATAAGGGCAGCCGTGGTGTGTGTTGCTTTGCTGGATCGGTTGAAGGGGGACCAGGTTTGTGCCCCTAAAGAAGT
GCTGGATGAGTGGCAGATCAGACCTCAGAAGCTAGTTGCGCGGTATATTCGCCGGTACTTGCAAACCAAAGGGAGGATTT
CGTTCGATGGCCATGGTTCCATGGCTGTTAAAAGTCCGCGACGTTTCAAACTAGTCCAGCAAGAGTCTGAGACTTTTGAT
TAAATTAATTGCACAAGTTGCTTCGTTATAGTTTCAATTTAATTTATTATCGAGTTATCGGCAAGTCTAAGTGTGTGATG
ATGGTGATTTTTTATTAATAAGAAAAGAAAATAGTGTAGGGGTATAGGAGTTGATGGGTGGTCGTTGCACAATCCTGTAC
TGTTACATTATCTAGTTCTAGGGAACATTATTGTTGTTCGTATTTGTAAAAAATGAGTTGTAAAAGCACAGACTATACTT
CTATTATCAAAACTAATTCTGGATTATGGTGGTCGGAAATTCTATTCATCCTAAACATATCAGAGCATAAGACTCGTGAC
ATTTTTTTGCGAAACTTCCAACACACAATTTGACCAGAAAATACCATTAAGCGGCTTTGCATTTAAATGTTTCAACAGTT
GGTAGTCATTAATAAAGCATGGTGTTTTAATGTTGTGACGTTGTAGCTATATACTGGACAATACATTTGTTACAATTTAC
ACATTTTATGGTAGACAACGACGTAGTCATGTGATTCAAATCTGCCTAATTTGTTGGTTACATCGTTATTGTTGAATTTG
CTCACAGTTATAGGGGTTGTTCGTATTGAAATTTTATATAAGCATTAGGAAATACAGCATCCTGTACAGGCTTCTTTTCT
CAACACCGACTCGGAAAATCTAGACTCTTTCTTTCTATTCCATTATTGTTGATCGATGTTCATCCTAGAGTAGTCTGTTT
TATGTCGCCTATAAACAATAAATATTTGCCAGTTA
>XM_963324.4 PREDICTED: uridine phosphorylase 1 (LOC656823), transcript variant X2
CGCCCTCACTCTGCGGTGGTCGATCTTGTAACTGCAAAGTGACGCACCCTTTCTCTTAATTTCTTAGTGTTTTAGTGATG
TTTCAGTTATTTTAACGAAACAATTTTTTATCGAAACCTATCCTTGTACATAGTTTAGTGTCAAAACACAAAAAATGTCG
GACGAGGAGAGGGACGAATATCCTGATGGCACCGTTCGGCTCAGGAATCCCCACATTGAACTCATGGACCAGGACATTCT
CTACCACCTGGCTCTAGGAAGCGGCTCACACGATCTAGTCGAAATGTTCGGCGACGTAAAATTCGTCTGCATGGGAGGGA
CTCCGAAACGCATGGAGGCCTTCGCCTACTACATAATGAAAGAAATCGGCCACAAGCTCCCGACAGGAACCACCTTGCAA
GACATCAGCCAATATTCATACCGTTACAGTATGTTCAAAGTCGGTCCTGTCTTGTCCGTTAGCCATGGTATGGGTATCCC
ATCCATTGGAATCCTACTCCACGAAATAATCAAACTGATGTACCATTCGAAAGCCCGTGATCCGATTTTTTTCCGAATCG
GCACTTGCGGAGGAATCGGTCTCGAAGGTGGTACTGTGGTAATTTCCGACGACGCTGTAGATGAAATGGGAAACCATTAT
TATCAAGTGCCAATGTTAGGAAAACCAGTTCGAAGACCAGCAAAGTTAGACAAACGTTTAGTTCGGGAATTGAAGGGTTT
AGCCGATCCTGAGGACCCGTACGATACTATTATTGGAACCACGATGTGTGCCAACGATTTCTACGAAGGGCAGGGACGCA
CTGATGGGGCTTTTTGCGACTACACTGAGTCCGAAAAAATGGAATACTTGACGGGGTTGCAAAGCAACGGGGTGAAAAAT
ATCGAGATGGAGGTTATACCCTTTGCTGCGTTGACCCATCATGCTGGGATAAGGGCAGCCGTGGTGTGTGTTGCTTTGCT
GGATCGGTTGAAGGGGGACCAGGTTTGTGCCCCTAAAGAAGTGCTGGATGAGTGGCAGATCAGACCTCAGAAGCTAGTTG
CGCGGTATATTCGCCGGTACTTGCAAACCAAAGGGAGGATTTCGTTCGATGGCCATGGTTCCATGGCTGTTAAAAGTCCG
CGACGTTTCAAACTAGTCCAGCAAGAGTCTGAGACTTTTGATTAAATTAATTGCACAAGTTGCTTCGTTATAGTTTCAAT
TTAATTTATTATCGAGTTATCGGCAAGTCTAAGTGTGTGATGATGGTGATTTTTTATTAATAAGAAAAGAAAATAGTGTA
GGGGTATAGGAGTTGATGGGTGGTCGTTGCACAATCCTGTACTGTTACATTATCTAGTTCTAGGGAACATTATTGTTGTT
CGTATTTGTAAAAAATGAGTTGTAAAAGCACAGACTATACTTCTATTATCAAAACTAATTCTGGATTATGGTGGTCGGAA
ATTCTATTCATCCTAAACATATCAGAGCATAAGACTCGTGACATTTTTTTGCGAAACTTCCAACACACAATTTGACCAGA
AAATACCATTAAGCGGCTTTGCATTTAAATGTTTCAACAGTTGGTAGTCATTAATAAAGCATGGTGTTTTAATGTTGTGA
CGTTGTAGCTATATACTGGACAATACATTTGTTACAATTTACACATTTTATGGTAGACAACGACGTAGTCATGTGATTCA
AATCTGCCTAATTTGTTGGTTACATCGTTATTGTTGAATTTGCTCACAGTTATAGGGGTTGTTCGTATTGAAATTTTATA
TAAGCATTAGGAAATACAGCATCCTGTACAGGCTTCTTTTCTCAACACCGACTCGGAAAATCTAGACTCTTTCTTTCTAT
TCCATTATTGTTGATCGATGTTCATCCTAGAGTAGTCTGTTTTATGTCGCCTATAAACAATAAATATTTGCCAGTTA
>XM_961627.3 PREDICTED: pro-resilin (LOC655117)
AGTAAAAGTCTTACTCCACATAAGCACAGACAATGGGTTACTAAACATCGCAGACCATATATAAACCAAATTAGTTTTGC
GTTCGGCAGTCTTGTGTTGAGGCAGTGGTGCGTGATGGTGGCTAAGATTTTTTGGGTCGTTGCGGTTTTGGGGGCGGTAA
CGGCCGAACCCCCGAGCACCAACTATGGGACGCCACTGGCTAACAGCATCAATAATTTTGCGGGATACGATGGGAATGCC
GGGAATTCGTACGACCATGGGCATGGGGGTCATGGGGACCATGGGGACCATGGTGAGCCCAAAGCGTACGAATTCGGATA
CCAGGTCAAAGACGAGTACTCCGGAAACAACTACAACCGGAAAGAAGCCAGCGATGGTAATCAGGTGAGAGGGGAGTACC
GGGTTCAACTACCAGATGGTCGGACCCAGATTGTTACCTATTATGCGGACTGGCAGACGGGATTCCACGCCGATGTCAGG
TACGAAGGCGAGGCGCATTACCCGGAACAGTACAACACCTACCAAGGCGGGTATCAGGGGCAGAATACCGGAGGAAATAA
CTACAATTCCGGGTACAATTCCGGGAACAATTACGACTCGTACTCGGCGGGTTATGGCAACAAAGGGAGGCCCAGTTATG
AGTATGGAGCACCATAATTGAGCAAATTATTAACACAATTTTATTATTTATTTTTTGTATATAAGTAATTGTATACTTTT
TGTACATTTTT
>XM_015978599.1 PREDICTED: L-lactate dehydrogenase (LOC656589), transcript variant X6
TAGGATTATTACTAGGATTAAAAACATGGCCGGAACCAAAGATCTCCTCCTTTCCGAAATTTCGTCACCAGTGAAAGACA
GTGAATCGAAAGTCACTGTCGTTGGTGTTGGCCAAGTCGGAATGGCTTGTGTTTTCAGTATTTTGGCACAAAATGTATCA
CACGATGTTGTGCTTATTGACTGCGTGGAGGACAAACTCAAGGGAGAGCTGTTGGATCTTCAACACGGTTCACTTTTTCT
CAAAAATCCAAGAATCAATGCTAGTTCAGACTATGCAGCCTCTGCTGGTTCTCGCCTTTGCATTGTAACAGCTGGAGTCC
GCCAACGTGAGGGCGAATCCCGTCTGGATTTAGTCCAACGCAACACTGACGTCCTCAAAAATATTATCCCGAAACTAGTC
AAATACTCGCCAAACACAGTTTTACTCATCGTAAGCAACCCTGTCGATATCCTCACCTACGTCGCTTGGAGACTTAGCGG
ATTACCAAAGCACAGGGTTCTGGGTTCAGGAACCAATCTGGATTCGTCCAGATTCAGATTTTTGATGTCGCAAAAGCTGG
GAGTGGCTCCGAGCAGTTGCCATGGCTGGATTATAGGCGAACATGGCGATTCCAGCGTGGCGGTGTGGTCCGGTGTGAAT
GTAGCCGGTGTCCGCTTACGCGAAATTAATCCGAGTATGGGGACGCAACAGGATCCGGAACGTTGGGACCAGGTGCACAA
GGAAGTGGTTAACAGTGCCTATGAGATTATCAGGCTGAAGGGTTACACCAATTGGGCGATTGGACTGAGTGTTGCCTCAT
TGGCGCAAAGTATACTCAACAATTCGCACAATGTTCATGCTGTTTCTGTTAATGTTAAGGGCCTTCACGGCATTACTCAG
GAAGTCTACTTATCGCTTCCATCAGTTTTGGGCGAAAACGGTGTTCGGTCAATTGTAAATCAATGTTTGACCGAAGATGA
GAAACAACGCTTGTTAAAATCAGCGACAACACTTGACGATATTCAAAAAACCATTAATTTGTAGCCACATAACCAACAAC
TAACTTTTTTGTTAGATTAGTTTAGATCGCCCTAGTTTTGCTGTATTTTTAGTTGTAAGCGTTTGATTGGGTGGTTCTTT
AGGGGCACGTGGGGATGAATATTGACACGTTTTTGTCGCTGCCTTGCGTGTTGGGCCTGAATGGCGTCAATCAAGTGGTG
AAAATAAATTTGCAACCGGATGAACTAAAGTTGTTTAAAGCTTCGGCCGAAGCGATGGAAGCCGTTCAGAAGAAAATTGT
ATTTTAATATTTCTGATGTGTGAATAAATTTCGGTGTTTTTCTGA
>XM_008193228.2 PREDICTED: L-lactate dehydrogenase (LOC656589), transcript variant X5
TATAGAAGTAAAGGTAGATATTGAGGTGGGTGTGACTACACGTTAGGATTATTACTAGGATTAAAATTCAACATGGCCGG
AACCAAAGATCTCCTCCTTTCCGAAATTTCGTCACCAGTGAAAGACAGTGAATCGAAAGTCACTGTCGTTGGTGTTGGCC
AAGTCGGAATGGCTTGTGTTTTCAGTATTTTGGCACAAAATGTATCACACGATGTTGTGCTTATTGACTGCGTGGAGGAC
AAACTCAAGGGAGAGCTGTTGGATCTTCAACACGGTTCACTTTTTCTCAAAAATCCAAGAATCAATGCTAGTTCAGACTA
TGCAGCCTCTGCTGGTTCTCGCCTTTGCATTGTAACAGCTGGAGTCCGCCAACGTGAGGGCGAATCCCGTCTGGATTTAG
TCCAACGCAACACTGACGTCCTCAAAAATATTATCCCGAAACTAGTCAAATACTCGCCAAACACAGTTTTACTCATCGTA
AGCAACCCTGTCGATATCCTCACCTACGTCGCTTGGAGACTTAGCGGATTACCAAAGCACAGGGTTCTGGGTTCAGGAAC
CAATCTGGATTCGTCCAGATTCAGATTTTTGATGTCGCAAAAGCTGGGAGTGGCTCCGAGCAGTTGCCATGGCTGGATTA
TAGGCGAACATGGCGATTCCAGCGTGGCGGTGTGGTCCGGTGTGAATGTAGCCGGTGTCCGCTTACGCGAAATTAATCCG
AGTATGGGGACGCAACAGGATCCGGAACGTTGGGACCAGGTGCACAAGGAAGTGGTTAACAGTGCCTATGAGATTATCAG
GCTGAAGGGTTACACCAATTGGGCGATTGGACTGAGTGTTGCCTCATTGGCGCAAAGTATACTCAACAATTCGCACAATG
TTCATGCTGTTTCTGTTAATGTTAAGGGCCTTCACGGCATTACTCAGGAAGTCTACTTATCGCTTCCATCAGTTTTGGGC
GAAAACGGTGTTCGGTCAATTGTAAATCAATGTTTGACCGAAGATGAGAAACAACGCTTGTTAAAATCAGCGACAACACT
TGACGATATTCAAAAAACCATTAATTTGTAGCCACATAACCAACAACTAACTTTTTTGTTAGATTAGTTTAGATCGCCCT
AGTTTTGCTGTATTTTTAGTTGTAAGCGTTTGATTGGGTGGTTCTTTAGGGGCACGTGGGGATGAATATTGACACGTTTT
TGTCGCTGCCTTGCGTGTTGGGCCTGAATGGCGTCAATCAAGTGGTGAAAATAAATTTGCAACCGGATGAACTAAAGTTG
TTTAAAGCTTCGGCCGAAGCGATGGAAGCCGTTCAGAAGAAAATTGTATTTTAATATTTCTGATGTGTGAATAAATTTCG
GTGTTTTTCTGA
>XM_008193227.2 PREDICTED: L-lactate dehydrogenase (LOC656589), transcript variant X4
GATTTAGCTGTGAAAATACTTTCCCCACATTTCACCATAAGTGTGTACGGTGTGTGCATCACGTTCGTTGGGGTCGGGCT
CCTATTTTCATTGTACTTCTGCAAATTGTCTTCGACAGGGGACATGCGCATCGACCAAATTTTAGTCCGTATAAGAGGTC
ACCTTGCTCCAGTCTGCCGCTAAGTTTTAAGCTTGTAAAGTGGTCAAGTTGTTTTTACCGACATGGCCGGAACCAAAGAT
CTCCTCCTTTCCGAAATTTCGTCACCAGTGAAAGACAGTGAATCGAAAGTCACTGTCGTTGGTGTTGGCCAAGTCGGAAT
GGCTTGTGTTTTCAGTATTTTGGCACAAAATGTATCACACGATGTTGTGCTTATTGACTGCGTGGAGGACAAACTCAAGG
GAGAGCTGTTGGATCTTCAACACGGTTCACTTTTTCTCAAAAATCCAAGAATCAATGCTAGTTCAGACTATGCAGCCTCT
GCTGGTTCTCGCCTTTGCATTGTAACAGCTGGAGTCCGCCAACGTGAGGGCGAATCCCGTCTGGATTTAGTCCAACGCAA
CACTGACGTCCTCAAAAATATTATCCCGAAACTAGTCAAATACTCGCCAAACACAGTTTTACTCATCGTAAGCAACCCTG
TCGATATCCTCACCTACGTCGCTTGGAGACTTAGCGGATTACCAAAGCACAGGGTTCTGGGTTCAGGAACCAATCTGGAT
TCGTCCAGATTCAGATTTTTGATGTCGCAAAAGCTGGGAGTGGCTCCGAGCAGTTGCCATGGCTGGATTATAGGCGAACA
TGGCGATTCCAGCGTGGCGGTGTGGTCCGGTGTGAATGTAGCCGGTGTCCGCTTACGCGAAATTAATCCGAGTATGGGGA
CGCAACAGGATCCGGAACGTTGGGACCAGGTGCACAAGGAAGTGGTTAACAGTGCCTATGAGATTATCAGGCTGAAGGGT
TACACCAATTGGGCGATTGGACTGAGTGTTGCCTCATTGGCGCAAAGTATACTCAACAATTCGCACAATGTTCATGCTGT
TTCTGTTAATGTTAAGGGCCTTCACGGCATTACTCAGGAAGTCTACTTATCGCTTCCATCAGTTTTGGGCGAAAACGGTG
TTCGGTCAATTGTAAATCAATGTTTGACCGAAGATGAGAAACAACGCTTGTTAAAATCAGCGACAACACTTGACGATATT
CAAAAAACCATTAATTTGTAGCCACATAACCAACAACTAACTTTTTTGTTAGATTAGTTTAGATCGCCCTAGTTTTGCTG
TATTTTTAGTTGTAAGCGTTTGATTGGGTGGTTCTTTAGGGGCACGTGGGGATGAATATTGACACGTTTTTGTCGCTGCC
TTGCGTGTTGGGCCTGAATGGCGTCAATCAAGTGGTGAAAATAAATTTGCAACCGGATGAACTAAAGTTGTTTAAAGCTT
CGGCCGAAGCGATGGAAGCCGTTCAGAAGAAAATTGTATTTTAATATTTCTGATGTGTGAATAAATTTCGGTGTTTTTCT
GA
>XM_008193226.2 PREDICTED: L-lactate dehydrogenase (LOC656589), transcript variant X3
TAGATTTATAGAAGCAACGAACGACTATTTCAGTCTTTGTTCTTGTTGTTAAAAAAAAGACGAAATCTGTGCCCGATTAG
ATGGAAAAATATCCAAATGTCCTTTAATTTTAGGGTCGTGCAACAGCTGGACTGCTCATCCACAAGAAAAAAATTACACG
ACATGGCCGGAACCAAAGATCTCCTCCTTTCCGAAATTTCGTCACCAGTGAAAGACAGTGAATCGAAAGTCACTGTCGTT
GGTGTTGGCCAAGTCGGAATGGCTTGTGTTTTCAGTATTTTGGCACAAAATGTATCACACGATGTTGTGCTTATTGACTG
CGTGGAGGACAAACTCAAGGGAGAGCTGTTGGATCTTCAACACGGTTCACTTTTTCTCAAAAATCCAAGAATCAATGCTA
GTTCAGACTATGCAGCCTCTGCTGGTTCTCGCCTTTGCATTGTAACAGCTGGAGTCCGCCAACGTGAGGGCGAATCCCGT
CTGGATTTAGTCCAACGCAACACTGACGTCCTCAAAAATATTATCCCGAAACTAGTCAAATACTCGCCAAACACAGTTTT
ACTCATCGTAAGCAACCCTGTCGATATCCTCACCTACGTCGCTTGGAGACTTAGCGGATTACCAAAGCACAGGGTTCTGG
GTTCAGGAACCAATCTGGATTCGTCCAGATTCAGATTTTTGATGTCGCAAAAGCTGGGAGTGGCTCCGAGCAGTTGCCAT
GGCTGGATTATAGGCGAACATGGCGATTCCAGCGTGGCGGTGTGGTCCGGTGTGAATGTAGCCGGTGTCCGCTTACGCGA
AATTAATCCGAGTATGGGGACGCAACAGGATCCGGAACGTTGGGACCAGGTGCACAAGGAAGTGGTTAACAGTGCCTATG
AGATTATCAGGCTGAAGGGTTACACCAATTGGGCGATTGGACTGAGTGTTGCCTCATTGGCGCAAAGTATACTCAACAAT
TCGCACAATGTTCATGCTGTTTCTGTTAATGTTAAGGGGCACGTGGGGATGAATATTGACACGTTTTTGTCGCTGCCTTG
CGTGTTGGGCCTGAATGGCGTCAATCAAGTGGTGAAAATAAATTTGCAACCGGATGAACTAAAGTTGTTTAAAGCTTCGG
CCGAAGCGATGGAAGCCGTTCAGAAGAAAATTGTATTTTAATATTTCTGATGTGTGAATAAATTTCGGTGTTTTTCTGA
>XM_008193225.2 PREDICTED: L-lactate dehydrogenase (LOC656589), transcript variant X2
TATAGAAGCAACGAACGACTATTTCAGTCTTTGTTCTTGTTGTTAAAAAAAAGACGAAATCTGTGCCCGATTAGATGGAA
AAATATCCAAATGTCCTTTAATTTTAGGGTCGTGCAACAGCTGGACTGCTCATCCACAAGAAAAAAATTACACGACATGG
CCGGAACCAAAGATCTCCTCCTTTCCGAAATTTCGTCACCAGTGAAAGACAGTGAATCGAAAGTCACTGTCGTTGGTGTT
GGCCAAGTCGGAATGGCTTGTGTTTTCAGTATTTTGGCACAAAATGTATCACACGATGTTGTGCTTATTGACTGCGTGGA
GGACAAACTCAAGGGAGAGCTGTTGGATCTTCAACACGGTTCACTTTTTCTCAAAAATCCAAGAATCAATGCTAGTTCAG
ACTATGCAGCCTCTGCTGGTTCTCGCCTTTGCATTGTAACAGCTGGAGTCCGCCAACGTGAGGGCGAATCCCGTCTGGAT
TTAGTCCAACGCAACACTGACGTCCTCAAAAATATTATCCCGAAACTAGTCAAATACTCGCCAAACACAGTTTTACTCAT
CGTAAGCAACCCTGTCGATATCCTCACCTACGTCGCTTGGAGACTTAGCGGATTACCAAAGCACAGGGTTCTGGGTTCAG
GAACCAATCTGGATTCGTCCAGATTCAGATTTTTGATGTCGCAAAAGCTGGGAGTGGCTCCGAGCAGTTGCCATGGCTGG
ATTATAGGCGAACATGGCGATTCCAGCGTGGCGGTGTGGTCCGGTGTGAATGTAGCCGGTGTCCGCTTACGCGAAATTAA
TCCGAGTATGGGGACGCAACAGGATCCGGAACGTTGGGACCAGGTGCACAAGGAAGTGGTTAACAGTGCCTATGAGATTA
TCAGGCTGAAGGGTTACACCAATTGGGCGATTGGACTGAGTGTTGCCTCATTGGCGCAAAGTATACTCAACAATTCGCAC
AATGTTCATGCTGTTTCTGTTAATGTTAAGGGCTTCCACGGTATAGAACAGGACGTATACTTATCCCTACCAGCAGTTTT
AGGCCTTAATGGAATATCAAACGTGGTACAACAGCCTTTAAACGAAACAGAAAAATCCCAACTACAACAATCCGCATCTC
TTATACACGAAGTGCAAAAAAATCTCGAATTGTAAACGAATTAGTATTATTCTTGTGATATCTATCGACTTGTCCAACAT
ATCGTGAGTTTAAAGAAAACGTGGTCAAAAACGAAATTCCTTATTTAACTTAAA
>XM_008193224.2 PREDICTED: L-lactate dehydrogenase (LOC656589), transcript variant X1
GAAGCAACGAACGACTATTTCAGTCTTTGTTCTTGTTGTTAAAAAAAAGACGAAATCTGTGCCCGATTAGATGGAAAAAT
ATCCAAATGTCCTTTAATTTTAGGGTCGTGCAACAGCTGGACTGCTCATCCACAAGAAAAAAATTACACGACATGGCCGG
AACCAAAGATCTCCTCCTTTCCGAAATTTCGTCACCAGTGAAAGACAGTGAATCGAAAGTCACTGTCGTTGGTGTTGGCC
AAGTCGGAATGGCTTGTGTTTTCAGTATTTTGGCACAAAATGTATCACACGATGTTGTGCTTATTGACTGCGTGGAGGAC
AAACTCAAGGGAGAGCTGTTGGATCTTCAACACGGTTCACTTTTTCTCAAAAATCCAAGAATCAATGCTAGTTCAGACTA
TGCAGCCTCTGCTGGTTCTCGCCTTTGCATTGTAACAGCTGGAGTCCGCCAACGTGAGGGCGAATCCCGTCTGGATTTAG
TCCAACGCAACACTGACGTCCTCAAAAATATTATCCCGAAACTAGTCAAATACTCGCCAAACACAGTTTTACTCATCGTA
AGCAACCCTGTCGATATCCTCACCTACGTCGCTTGGAGACTTAGCGGATTACCAAAGCACAGGGTTCTGGGTTCAGGAAC
CAATCTGGATTCGTCCAGATTCAGATTTTTGATGTCGCAAAAGCTGGGAGTGGCTCCGAGCAGTTGCCATGGCTGGATTA
TAGGCGAACATGGCGATTCCAGCGTGGCGGTGTGGTCCGGTGTGAATGTAGCCGGTGTCCGCTTACGCGAAATTAATCCG
AGTATGGGGACGCAACAGGATCCGGAACGTTGGGACCAGGTGCACAAGGAAGTGGTTAACAGTGCCTATGAGATTATCAG
GCTGAAGGGTTACACCAATTGGGCGATTGGACTGAGTGTTGCCTCATTGGCGCAAAGTATACTCAACAATTCGCACAATG
TTCATGCTGTTTCTGTTAATGTTAAGGGCCTTCACGGCATTACTCAGGAAGTCTACTTATCGCTTCCATCAGTTTTGGGC
GAAAACGGTGTTCGGTCAATTGTAAATCAATGTTTGACCGAAGATGAGAAACAACGCTTGTTAAAATCAGCGACAACACT
TGACGATATTCAAAAAACCATTAATTTGTAGCCACATAACCAACAACTAACTTTTTTGTTAGATTAGTTTAGATCGCCCT
AGTTTTGCTGTATTTTTAGTTGTAAGCGTTTGATTGGGTGGTTCTTTAGGGGCACGTGGGGATGAATATTGACACGTTTT
TGTCGCTGCCTTGCGTGTTGGGCCTGAATGGCGTCAATCAAGTGGTGAAAATAAATTTGCAACCGGATGAACTAAAGTTG
TTTAAAGCTTCGGCCGAAGCGATGGAAGCCGTTCAGAAGAAAATTGTATTTTAATATTTCTGATGTGTGAATAAATTTCG
GTGTTTTTCTGA
>XM_968384.4 PREDICTED: uncharacterized LOC662274 (LOC662274)
ATAAGATAATACTTTTACATGCAGCAAATAAATACAGACATAAACATTATTTCGATCATTAATTGTAACTGTGTTCTATA
ACATTTACAATAAAATAATGGCCACCACGAGTAGGACCGTCCACCCAACTGCTGATGAAGCCATAATGGAACATTGCCTT
TCACTGGCTCGAAAAAGCAAGGACCCCAAGATTCAAGTAGGAGCTTGCGTGGTCAATACCCAAGATATGATTATTGGTTC
AGCTTTTAATTCACCCCCAAATGGGTGGCCTGGTGGTTCACTACCTTCGACGAAAAATCTTCCAAGTGAACACTTTTATG
GCCTTTACGTTTGTCCTACCGAACAAATCGCTATTGCTAACGCCATGGCTGCGAACGCAACTCTTGAAAAGTGTACTCTT
TATACCACACATTTTCCTTGTAACGAATCCGCTAAATTGATCATTCAAACAGGCATTAAAAAAATTGTCTACTTGAACGA
CGAACATAAGGAATTGAGAAAATTTACAGTTGCCAGAGAAATGTTAAACACTGTTGGAATTGAATGCGAAAAGTTTTCTT
CAAGTGACAAGATTGTTTTAAAAAATGAAATAATTATGGCTTTCTGTGAAAAAGTGTCCCGTAACAGCAAAGATCCTAAA
AAGAAAGTTGGAGCGTGCGTTGTCAATGCTCAAGGCCAAGCGATTGGTTGGGGTTTCAACGATATGCCTCAAAGTCATGA
GGATTTCAACAAATATTGGGAGAATCGAGAAGAAAAACTACTTCGCGTATGTCATGCAGAATTGAACGCAATTGTCAATT
CGAAAGGTTCCTTAAAGAATGCAAAACTTTACTGTACTTGGTTCCCTTGCAATATTTGTGCACAATTAATTGTAAATACT
GGCATCAAAGAAGTTTTCTACGATCAAGAGCTTGGTCCAAAATGGGCGAAAATGATGAACGCATCTAAAGAAATGTTCTC
GGTCGCGGAAATTAAGCTTAAGCAAGTAACTCCGAAGATGGATATCAGTGACCAGGAAATAAACGACTTTATGTCTAAAA
TTACGTTTCAGTGAATTTATAAAGTACATATACTGAAACAATAAACATGAAACGATAAGTAAA
>XM_008202063.2 PREDICTED: fatty acid synthase (LOC103314884)
ATATTCATTTCGCGAGTACAACGCGTTGAACGCGAATTTATTAGAATATTATTTATAATAGGTAGTGTTGTGCTTATTGT
GATATTTGTGGATTATTTAGATTTATTTAGAACTTAATTTATTAATCACGATGCCTGCCCGAGTCCCCGATGCACAAAAC
GGCCACCACGTAAACGCAATCAGCGACGACATCGTCATCACCGGAATTTCCGGCCGTTTGCCGGAAAGCAGCAACATCGA
AGAATTCAAGCAACAATTATTCGATGGTGTCGATCTAGTAACCGACGATGCACGACGATGGCCTTCAGGTCTCTACACCC
TCCCGGCCCGCACCGGCAAACTCAAAGACTTGTCGCGATTCGACGCCACCTTCTTCGGCGTCCACCACAAACAGGCCACC
GTGATGGACCCCCAGCTCAGACTTCTCCTCGAACTGACCTACGAAGCGATCGTGGACGCCGGAGTCAACCCCAACGACAT
CAAGGGCTCCAAAACCGGGGTCTTTATCGGGGTTTCCGACAGCGAGTCGTCCGAATACTGGACCCAAGACCCCGACAAAA
TCAACGGCTACGGCCTGACCGGCTGCTGCCGGGCCATGTTTTCGAACCGAATTTCCTACACTTTTGACTTCAGCGGCCCG
AGTTATGCTCTAGATACGGCCTGTTCCAGTAGTTTAGTTGCCTTACAGCAAGCCATAACTGCGATTAAAACCGGGCAATG
TGATGCCGCCATAGTTGGAGGTGTTAATCTCCTCTTAAAACCCACGTCTTCGTTGCAATTCCACCGACTGGGCATGCTGA
GTCCGCAAGGCATGTGCAAGGCATTTGATGCCTCTGGGAATGGTTACGTGAGGTCGGAAGCCGCAGTTGTTGTCTTTCTG
CAAAAAGCCAGTGTTGCGCACCGGGTCTATGCTACTGTCCTTGGGGCCAAAATAAACACAGACGGTTACAAGGAACAGGG
GATTACATTCCCGGCCGGTCCCATGCAAAACCAGCTCATCCGAGAGACTTATGCCGAGTTTGGGGTCGACCCCAATGAGG
TTTCGTACGTGGAGGCCCACGGCACCGGCACCAAAGTGGGCGACCCCCAGGAAGTCAACTCAATCGCTGACTTTTTCTGC
ACCAAGAACCGCAAAGAACCGCTCATGATCGGTTCGGTTAAAAGCAACATGGGGCATTCGGAACCGGCGTCCGGGCTCTG
CTCCCTAGCCAAAATCGTGATAGCCATGGAGTCCGGAATGATCCCCGGAAATTTACACTTCAAATCGCCAAATACCGACA
TTCCCGCCCTCTTAGACGGTCGACTTAAAGTCGTGGCGAAAAACGAGCCCTGGAAAGGCGGGCTGATTGGTGTTAACTCG
TTCGGGTTTGGCGGAGCCAACGCTCACATTATCCTGAAATCGAACCCAAAGCCGAAGGCGTCCTGGCCCACGGACCCACT
TCCTCGAGTGGTGGGCGTCTCCGGACGCACCCCTGAGGCGGTAAACACGTTCCTGGACCATGTCGAGAAGAACAAAAACG
ACGAAGAGTTCCTGGCTCTAATCGACCAAATCCATAAAAGTAACATTACTGGACACGCATATCGCGGGTTTACGGTACTC
AGTAACCCGGCGCTTCGCGAAGTTACAGAAGTCTCGAATGAGAAGCGACCAGTTTGGTTCGTGTTCAGCGGGATGGGGTC
GCAGTGGCCCGGCATGGCCAAGCAACTGATGGAAGTGGAAGTGTTCCGAAACTCGATCAAACGAAGCGCTGAAATCCTCA
AACCCCACGGCATCAACCTGGAGGATATTATAGTCAATGGAACCGAGGCGACTTTCGAAAATGTCCTCAACTCCTTCGTG
TCAATCGCCACCATGCAGGTCGCTCTAACCGACGTCCTCAAAGCTTTGGAAATCGAGCCCGATGGTATCGTTGGGCATTC
GGTGGGCGAAGTCGGTTGTGCTTACGCCGATGGGACTTTCACGGCCGAACAGGCCGTCCTGGCGGCCTACGCCAGAGGCA
GAGCCATCATCGAGAGTAAACTAATCCCGGGACAGATGGCTGCGGTCGGCCTGACATGGGAGGAGGCCAAGAGGCGTTGC
CCGCCTGATGTGTTCCCCGCGTGTCACAACAGCGAAGACAACGTTACAATTTCCGGACCTCTGGACGCCGTCAATAAATT
CGTAGATCAATTAACATCCGAAAATATCTTCGCCAAGAAAGTCAACAGCTCGAATATCGCATTCCACAGCAAATACATAG
CCGAGGGTGGCCCCAAGCTACGCAAAGCCTTGGAGGCGATCATCCCTAACCCGAAACCACGAACCTCACGCTGGATCTCG
TCCTCGATCCCTGAATCGGCCTGGGGCACACCTCTCGCACAGCAAAGCTCAGCGGCCTATCACGTTAATAATCTCCTATC
ACCCGTTTTGTTCCACGAGGCGCTTAAACACGTCCCTGAGAACGCCATTGCTATTGAAATCGCACCAGCTGGGCTTTTGC
AAGGTATCCTCAAGCGTGCCATTGGGCCCAAGTCCACCAATATCAGTCTGGTGAAACGGATGCACGAAAACAATGTGGAG
TTTTTGACTTCGGCAATTGGACGGATTTACAATGCTGGGGCCCAGCCTAAAGTTGGCAATTTGTACCACCCTGTAAGCTT
CCCGGTCGGTAAGGGAACGCCCATGATCGCATCCATGATCCAGTGGGACCACTCCACCGAATGGGCCGTGGCCAATTTCT
GCGATAAGGGCTCAAGGTCTGGGGAATTGGTCATCGAAGTTGATTTGAGCAAAGAAGATGACCAGTACCTGGCCGGTCAT
GCGATAGAGGGAAGGGTGCTTTTCCCGGCCACGGGTTACTTGACCCTCGTATGGAAAACCTTCGCCAAGCTGCGAAACGA
GGACTACGAGCAGTTGCCCGTCATCATCGAAGATGTGCAATTCCACCGCGCGACAATCATGCCAAAAGAGGGCACTGTCC
GATTCCTCATCAACATTTTCGAAGGAACTGGCGAATTCGAACTGTGTGAAAGTGGTTCCGTTGCCGTCTCCGGCCGCATT
TCCGTCCCTGAAGACGTCTCCAAGGAACTCCTGCACTTGCCCAAACCCACCCCTGAAGTAACCAAAGACTTACTCCCCTT
GAACACCGCCGACATTTACAAAGAACTGCGACTACGCGGTTACGACTACGACGGAGTTTTCCGCGGAATTGCCGAATCCG
ACAACAAAGGAATCGCCGGAAAACTCAAATGGAGCAACAACTGGATCAGTTACATCGATACAATGCTCCAATTCTCCATC
TTGGGGCAAAACACCCGCGAGCTTTACCTCCCGACTAGACTGCAACGATGTGTGATCAACCCCAAGGAACACCTCCAGTA
CCTCAATGGCCTCAAAGAGGAAGATCCCAGTGTATACATGTACCGCAATATTGGGGTTATCAAATCAGGGGGTATTGAGC
TCCGCGGAATGAAGGCCAGTTTGGCCCCCAGACGCCAACAAGCACAATCACCACCCAAATTGGAAAAATACCAATTCGTG
CCTTTTGAAAATAACACAGCACTCAGCGAGAATCAAGACAAGGCTAAAACGCATGCCCTTACTGTTCTTTTGCAAACGGT
GCTCGAAAACAGCTCAGGGGCCCTGAAACTCAAAGTGGCCGAAGTTGTGAGTGGACGACCGGTCGAAGCGATTCTAGCAC
CAAGTGTTAAAGATATCCTCGAACGGGAACCTATGCTTGCAGTTGACGCCTCTGTAGTAACCTCTGATTCAATTGATAGC
GCAGCTTTGGAAAGCAGTGGAGTTAAAGTGGTCCACAAAGACGTTAGTTCCAATCCAATCGATCAAAACTTGCACCTTGT
CGTGCTAACCGATGCGTTAACACACGGCAAAATTAATTTGATTGAAAATGCCGCCAACTGTATCAAAGACGGCGGGTTCG
TGCTTCTGGAAGAACCCAAAGGGGCCATTAACAGTGGCAAATTGTCAACAACGGAGCTCATCGTAGTGAGTACTCAAGTC
ACGCCAACGAAAAGCTATGTCTTATTGAGAAAACCGGTCGATGTTCGTTCTGACTCAACTGCAATCCAAATCACTGAAAA
TAATTTCGCGTGGGTGGAACCTGTCAAAGACGCGATGAAGAAGAGTGAAGGTGACGGTAGCAAAATCTACTTGTACGTCC
AAGGGGAAGAACTCACTGGGTTAGTCGGAATGGTCAATTGTTTGAAACAGGAGCCAGGCGGTGTTGGGATCCGAGCCGTC
TTCATCCAGGACACAAACGCACCGAAATTTTCCCTGTCAGCTTACGAACAACAATTGAAAAAAGATCTGGTCCATAATGT
TTTGAAAAAGAACGTCTGGGGCTCCTTCAGACACATTTTGCTCGACCATGACCACGACGGTGGCAAATTACAAGTGGAAC
ACGCCTACATTAACACTCTGACTCGGGGTGATTTGTCCAGTTTGAGATGGATCGAAGGCCCCTTGACTTACTACAAAGGC
GGTGACGCCAAATCCGAGCTTTGCCACGTCTATTACGCCCCTCTTAACTTCCGTGACATTATGCTAGCGACTGGGAAACT
CCCACCGGACGCGTTACCTGGCGATTTGGCCGGACAGGACTGCATCCTCGGTTTGGAATTCTCGGGACGGGACAGTAAAG
GACGAAGAGTGATGGGGATGGTTGAGGCACGGAGTCTCGCAACTACTGTGATTGCCGACACTGGATTTTTATGGGAAGTC
CCGGAGAAATGGAGTTTGGAGGAAGCCGCAACAATTCCAGTGGTTTACGGTACAAGTTACTACGCCCTTATTGTGCGCGG
TGGCATGAAACCAGGCGAGTCGATTCTCATCCATGCTGGTACCGGTGGTGTGGGGCAAGCATCCATTGCCATAGCCCTCC
ACATGGGCTGCAAGGTTTTCACGACAGTGAGCAGTCAAGCCAAGAGGGATTTCCTCAAGAAGACGTTCCCGCAACTTAAC
GACGACTGTATTGGAAATTCGCGTGATACAAGCTTTGAACAAATGGTTTTGACTCAAACCAATGGCCGTGGCGTTGATTT
GGTCCTCAATTCGTTGGCGAATCACCAGCTGCAAGCGTCCGTGCGGTGTCTGGCAATCGGGGGCCGCTTTTTGGAGATTG
GTAAAGTCGATCTTTCGAACAATTCGCCGCTGGGTATGAGCATCTTTTTGAAAAATACCACGTTCCATGGGATTCTCCTT
GACGCGTTGCTGGACAGTGACGGTCCCGATAAGCGCGAAGTCGTCCGTTTGATTAACGAGGGCATTGCCAACGGGGCTGT
GAAGCCGCTTCCAAGCACCGTTTTCAACGAAAATCAGACGGAACAAGCGTTCCGTTTCATGGCCTCTGGCAAACACATCG
GTAAAGTCGTCCTCAAGATCCGGGACGAGGAAAGTCGCAAGGCGCAGCGCCCTAAACCCAAGACCGTGACTGCCATCCCT
CGAACCTACATGGACCCGGACAAGAGTTACGTCCTCGTGGGCGGCTTGGGTGGTTTCGGGCTCGAACTAGCCAACTGGCT
CATCACACGTGGTGCCTCCAAAATCGTGCTAACGTCCCGCAGTGGGATCAAGACCGGGTACCAGTCACTGTGTGTGAGGA
GGTGGCGCGATTCAGGCGTAAAAGTATTGATTTCCACCGCTGATGCCACCACCGAAAAAGGGGCCCGCCGTTTGCTGGAA
GAAGCCAATGGTTTGGGCCCAGTTGGCGGTATTTTCAACCTTGCCGTGGTCCTCCGGGACGCCATGATGGAAAACCAGAC
CGAAGCCGACTACAAAACGGCCTGCAAGCCCAAAGTCGACGGCAGCAAACAACTGGACGCCGCCTCCCGTTCACTAGCGC
CACATCTCGACTATTTCGTCAACTTCTCGTCCGTTTCCTGCGGACGGGGCAATGCCGGACAATCAAACTACGGCATGGCC
AACTCCGCCATGGAGCGCATCTGCGAGGCGCGGCAAGCGGCGGGACTCCCAGGTGTGGCCATTCAATGGGGGGCCATCGG
CGATGTTGGTCTTATCCTGGAGACCATGGGCGGGAACGATACCGAAGTCGGCGGGACTTTGCCCCAGAGGATGGCCTCGT
GTCTCACTACCATGGACACGTTCCTCCAACAACCCAATGCAGTGGTTTCGAGCATGGTCCTGGCTGAGAAGCACAAAGCC
GGTGCGGACGCCAACCAAGTGAGTCTCATCGACGCCGTTGCCAATATTCTGGGTATCAAAGACGCGTCCACGGTCACGGC
TTCGGCTTCTTTGGCCGATTTGGGCATGGACTCGTTAATGGGCGCCGAAATCAAGCAAACGCTTGAACGCAACTACGACC
TAGTGCTCAATGCCCAGGAAATCCGAGCGTTGACTTTCGGGAAATTAACCGAGTTGGGAAGTGGTGGAGCCGCTCCGGTG
GAGACATCGGCCCCAGCTGGCGATAACCAAGTGCAGTTCGACAAAAACGCGGAAATTATGCCCAGCAAATGTTTGGTTCA
GATGAAGAGCAAAGGTGGCGACTCGAAGAAAAATCCAGTGTTTGTTCTACACCCCATTGAGGGAGTGGTGGATGCTTTGC
AAGTGCTGGCTAGTAATATTGAAGCCCCGGTGTATGGTCTACAGTGTACCAAAGACACACCCTTGACGAGTATTGGTGAC
TTGGCCCAATATTACAACAAGCAGATCAAAACCGTTCAACCGAAAGGCCCTTACACGCTGGTCGGCTATTCGTTTGGTGC
CTGCGTTGCTTTCGAAATGGGCGTCCAGCTCGAAAATAGTGGCGAACAAGTCAAACTCTTGTTCATCGATGGGTCGCCCA
CTTACGTAGCGACCCACACCGGCAAAGCCAGGAACACCAAGAGTTTGCAAGGAAACACGGCGGCTGAGCAAAGCGAAGCT
TTGGTTTACTTCGCCCTGCAGTTCAAAGACATCGACCAACAAAAGGCTGTGACCGAGTTGATGTCACTCAAAACTTGGGA
AGAACGCGTGGCTAGAGCCACTCAGCTGGTGTCAGGTGCCGCCCCTTACCCCAAGGAACAATTGGCAGCTGCTGCGGCCA
GTTTCTACTACAAGTTGGTAGCAGCCGACAAGTACAAGCCCAACATGCAATTCAAAGGTCCAGTCACGCTCATCAGGGCC
ATAGATAATTACGTGCAAATGGGTGACGATTATGGGCTTTCTGAGGTGTGCAAAGGCAAACTCAAAGTGCAAGCCCTTGA
AGGCAACCACCGGTCAATTCTAGGCGGCTCGACTGTGCAAAAGATTGCCAATATCATACACAACGATTTTATCAAAGCGT
AATTTTTGACTTGCATCGCATCCATGAGTTTTGGGCACAGTATGTAGATATTTTTGTAATTTAATTTTGTAAATAGTTGT
AGCTTTAAGTATTTTTATACTATATACGAGCTATATAATATAAAAAACTAATTTATTTTTGATTAGACAGCGCAGTTTTG
TAATTTATTTTGTAGACGCATTTATTTTTGTATTTTTGGGAGTACCAAAGACTAGATGTTGTTGATGTTTAGTTCAATTT
TAACGGTTCTGGTAATGATACAAGGTTTGTTGCTTGACTTTTGTAGCATTGTCACAACTTTGGCGGTCACAATCATTCTG
GTGTAAATATATGAATAATAAACAAGTTCAATCGAAA
>XM_008193193.2 PREDICTED: sodium-coupled monocarboxylate transporter 1 (LOC658032)
ATGAAAAGATGCCAGTCATATTAGACTGTGCAATTGGACGATAAATAAGATAAGTTGAGTAAACCTTCTGAGAGTATTTA
TATGTCTAAGAAGAAGAAACGCCACTTCTAGTCAATCAGAAGAAGTCGCGATGGCTGGTTTAACGACACTTCTTCCAGAT
GTTGCCAAAATCGTACCGAAAGTGTCGTTCTCTTGGTACGACTATATCCTTTTTTGTGTCATGTTGGGTCTGAGTGCTTT
GATCGGGGTGTATTTCGGGTGTTTTGGCAGCAAGCAGAGGTCAGCAGATGAGTATTTAATGGGCAATAAGAAGATGAAAG
TGTTCCCGATTTCCGTATCACTGGTTGCCAGCCATGTTTCTGGGATCACTCTTTTGGCGGTACCTGCGGACATCTACCGC
TACGGAGCCTCCTACTGGCTTCTGATAATCGCGGCTATTTTCGTCACCTTCACCACAATCTACGTCTATCTCCCTGTCTT
CTACAAACTGCAAATAACCAGCACTTACGAGTACTTGGAACGAAGATTTGACAACAGAAATCGGATGTTTGCGTCATTTC
TTTTCGCCCTAGGATTGTTTTTGTACCTACCAATTGTTATCTACATCCCGGCTTTAGCCTTATCAGCGGCTACCGGAATC
AACATCCATTTAATAACTCCGGTAGTTTGCGGAGTTTGCATTTTTTACACCACTCTCGGAGGTTTGAAAGCCGTAGTTTG
GACGGACACCCTCCAATTCACCATCACAACAGGGGCTGTCATTGCGATTTTTGTGATTGGGGTCAGAGCGGGCGGCGGAT
TTGGGGCCATCTGGTCCAAAGCCCTGGAAGGGCATCGCCTGGATATTTTTGACTTTGACCCGGACCCCACCAAACGGGAC
TCGTTCTGGATTACGTCCATCGGCATGTCCATAGGATGGCTCTCGATGGTGGGGATTCACCAAAGTTGCGTCCAGAAGTT
CCTCTCCGTCTCCACATTCCAGGAATCAAAACAGTGTGTTATTTACTTTTCGATTGGAATATCCATCGTGTCGTCATTTA
GTGTCTTCACTGGCCTTATGATGTACGCACGCTACGCCAACTGTGACCCCTTCACAACCGGAACTGTGCAGAAAAACGAC
CAACTTTTGCCCTACTATGTTATGGACGTTGCATCTTATGTTCCGGGACTTTCGGGACTTTTCATTGCTGGGATTTTCTG
CGCCGCTTTGAGCACTTTATCCGCTTGTCTTAACTGTTTGGCAGGGACCATGTATGAGGATTTTATTTCGAAAATAATTG
GGCATGTGGAAGAGAAAACCACGACTTATATTTTGAAATTGTTGGTGGTTATAACCGGAGTTGTGTGTACAGTCCTAGTG
TTTGTTATTGAGCATCTTGGAGGGATTTTAGCCCTGGCTATAAGTCTGGCAGGGGTTACCTCAGGGCCTTTGTTGGGCAT
GTTCACACTAGGGGTTTTGTTCCCGAAAGCGTCAAGTAAAGGTTCTCTGTACGGAGCAATTATTGCACTACTTTTTGCTT
CATGGATTGTCACAATGGCCCAGTACTACAAAGCACAAGGAAGCATAGTTGATGTGCCAAAACCGACGTCTGTGGATGGT
TGTTTGGCTAATTTTACAACACTTTCACCTCTTACCACACTTAATTCCACTTTATCATCACTGGAAAGTGTGGCAACAGA
AGATATTACGATAGAAAACTCGACTATAAGTCAATTACTAAGCAATTTTACTCAAGCGACCGAAAATGGAGAAAAACCGA
AACCATTTTTTTTATTTCGAATTTCACATTACTACTACACCGGAGTTGGAGCGTTGGTTACAATAATATGCGGTTTATTG
ATAAGTTATGTGTTGGAAAATGACGATCCTCCGGTACATCGCGATTTAATAAGTCCGGTTGTTCATTTTGCCCTTCCGAA
TGATGATGATATGCAAAAAGAGAAAAACAAGGATTATTACAGTGTGGAAAAAGCGCTGCATCTTGTGACGACCAACTGGG
AAAAAAACGAAGACGATGCGAAAATAATAAAATCATGAATTTTGTATGAAATAAACAGTTATTTTAGTAAAAAA
>XM_961777.4 PREDICTED: C-1-tetrahydrofolate synthase, cytoplasmic (LOC656994)
GCTAAAAAGCTATATAAACTTTCGTCAACCAATAGATAACCCAAAATGGGGTTCAGAATATTTTGAAATCTGTTGTGGAG
ATTACGTCCAGTGAAGCGAAGTGTGAGCAATATAATACAACTAGCGTTATAAGAACCTATTGCTTATTCTTCTAAAACCT
CGCAAAATGTTGATGCAAAAAGCTGCTCTCAGTCTTAAAAAAGCTGCCGAACGCGTGGTGAACACAAAATGGAACTTAAC
ACCGCTTCCCTTGCGGCTAGAAAGACCAGTACCAAGCGACATCCGCATTGCGCGGTCCCAACAGCCCAAAAACATCCTAG
AACTGGCTAGCGAAATAGGACTGCAACCGAACGAAGTTTCACCGTATGGAACAACGAAAGCAAAAATTTCGCTATCGGTG
CTGGACAGATTACAGGGCGAAAAAAACGCAAAATATGTAATTGTTGTCGGCATAACTCCCACACCCCTAGGAGAGGGTAA
AAGCACAACTTTGGTTGGTTTAGCTCAAGCTCTCAATGTCTACAAGGGAGTAAACGCCTTTGCTACTTTGCGTCAGCCGT
CACAAGGACCAACTTTCGGCATAAAAGGAGGTGCGGCCGGTGGTGGTTATGCCCAAGTTATCCCAATGGAGGAATTTAAC
TTACATTTAACGGGGGATTTTCACGCCCTCACGGCTGCAAACAATTTGCTAGCAGCCCAGTTAGATGCAAGGATGTTTCA
CGAAGCTACGCAAAAAGATTCGGTTTTGTACGACCGCCTGGTTCCCACAATTAAAGGAACGCGGCGATTTTCCGACATTC
AGTTACGAAGGCTCCACAGACTTGGCATAAATAAGACCGATCCGAACGCATTAACTGACGAGGAAAGAGCTAGATTTGCG
AAACTTGACATAGACCCAGAGCGAGTTATTTGGACCCGAGTTTTGGATACCAATGACAGGTACCTCCGAAAAATTACCAT
TGGCCAGTCTTCCACCGAAAAAGGGATATGCCGGGAGACAAGTTTCAAAATCACAGTCGCGAGCGAACTTATGGCAATCC
TGGCTCTAGCCAGGAATTTGCAGGATTTTAAACGACGAATAGGGTCCATGGTCGTTGCTTTCAACAGGGAGGGTAATCCC
GTGACGGCCGATGATTTGGGAGTAACGGGTGCCCTTATGGTGCTTTTAAAAGACGCCATCCAACCCAATCTAATGCAAAC
GCTGGAAGGTTCCCCTGTTTTAGTGCACGCGGGGCCTTTTGCCAACATAGCCCATGGCTGTTCGTCAATTTTGGCCGATA
AATTAGCCCTGAAACTAGCAGGAGAGGACGGTTATGTCCTCACTGAAGGAGGGTTTGGTTCCGACATCGGAATGGAAAAA
CTACTGAACATCAAGTGTCGCACCTCGGGAGACATCCCAGACTGTGTGGTCCTAGTCACCACGATACGGGCGCTCAAAAT
GCACGGAGGGGGCCCTGCTGTGACCCCCGGAGCCCCCCTCAAGCCCGAATATACAAGAGAGAACCTCGAACTGGTACAAA
GGGGCCTCCCCAACCTGACTAAACACATAAGCAATGGCAACAAGTTTGGGCTTCCTGTCGTGGTTTGCATCAATTCGTTT
GAAACTGATACTGAAGCTGAGATCCGGTTGGTTAAAGACGAGGCGCTGCGAACTGGGGCTTTCGGGGCTGCTGTGAGCAC
CCACTGGGCGGAAGGCGGCGCTGGGGCCGCAGATTTGGCGGAGCTGGTCATGGATGCTTGTGAGGAAGAGAACAATTTTA
AATTTCTATACAATTTGGACGCGTCCTTGGACGAGAAAATCCAAATTATTTCGAGGGAAATGTACGGTGCCAAAAACGTG
CTATACACCCCGGAAGTGACGCAAAAAATGAAAATGTATGAGGAGAAAGGCTACGGCAATTTGCCCATCTGTATGGCCAA
AACTGCTGCGTCCCTTACGGGAGATCCGAGTATTAAAGGGGCGCCCACGGGTTTTGATCTGAAGATAAACGATGTGAGCT
TGTCAGCGGGGGCTGGTTTTGTGGTGCCCATTGTAGGAGAGATTTCGACAATGCCAGGTTTGCCAACACGGCCTGCGATT
TACGATATTGATATAAATACGGAAAGTGGTGAAATTGAAGGACTTTTTTGAATAATTTATTAGAGGTGTTTATCTCAAAA
AAAGTATTTTGTGTTTATTTAAATAATTTGTAACAAAGGAACAAAAAAGTGAATTGAAAACATAATGTAAGAACTAATCC
TAAGCAAAATAAAGTATTACAAGGAAAATTACTTGAGTATGAAAACA
>XM_015982153.1 PREDICTED: uncharacterized LOC107398348 (LOC107398348), transcript variant X1
ATTGCATAAGTTGAATAGTTTACATGAATAAATACATAGGTAATGATTCAAACGAAGAATGTTAACAAACAAACTCTTAA
AATAGGGTTTTCCGAAAGTCCCTACTAACCTGTTTTGGAAATTCTGTAGACGTCAGACATAAATCAGTGTATTACAAGAA
CAAGTTGTGAAAACTCTTCACTAATTCAGTATTAGTACACAATGTTGGGCTTCAAACATCTACCGCTTATTTTTCTGTTA
AGTTATACTCGTCAATATTTGTGCCTCCAAGAAAATTACTATTGGCGACAATATACAGGAGACGTGCCTGAAGATGCAGT
AGTTGGAGGTGAAGACATCAACAGTAAAAACATTTACATTGGACAGGCTTATGTCAAAAATGGGGGGCTCATTGTGTGTC
AAATTTTTCCGGGTATAAAACAGGTTTATGTTCCTTTCGGAGGAATAAAAACAGTTGAAGCCAATATAAAAATACTTTGT
GGGCCACAAGAAAAATTTTATTGGACAGCAGCTAATTCTAGTCACCTTCATTTGCAATTAGTCGGCCAACATGCGGTAAT
TGGCGGACATGAAGATGGACATGGAGTGATAAATATTGGAAGAATAAGTTACGATGGGGAGACCAGAATTGGAAAAATTA
ATTCGTATAATGTAGGAAACGCTTTGTTTTATTTTAATAGAGTTCAAAAAGAGGAACGTGTTAATTCTTATGAAATACTT
CTGTATTATGAAAGTGCTCTAGATATTGATGTTCGAAGTAAACTAGTTGTTACAAGCAAATAAACACAATTTACATACCT
GGTACCTAAATATCCATTATAATAACAAATTTATTTAAAAAAAACTTGTACATGTAATATTTTTAA
>XM_015982154.1 PREDICTED: uncharacterized LOC107398348 (LOC107398348), transcript variant X2
ATTGCATAAGTTGAATAGTTTACATGAATAAATACATAGGTAATGATTCAAACGAAGAATGTTAACAAACAAACTCTTAA
AATAGGGTTTTCCGAAAGTCCCTACTAACCTGTTTTGGAAATTCTGTAGACGTCAGACATAAATCAGTGTATTACAAGAA
CAAGTTGTGAAAACTCTTCACTAATTCAGTATTAGTACACAATGTTGGGCTTCAAACATCTACCGCTTATTTTTCTGTTA
AGTTATACTCGTCAATATTTGTGCCTCCAAGAAAATTACTATTGGCGACAATATACAGGAGACGTGCCTGAAGATGCAGT
AGTTGGAGGTGAAGACATCAACAGTAAAAACATTTACATTGGACAGGCTTATGTCAAAAATGGGGGGCTCATTGTGTGTC
AAATTTTTCCGGGTATAAAACAGGTTTATGTTCCTTTCGGAGGAATAAAAACAGTTGAAGCCAATATAAAAGTTTGGACT
TAAAAAACATGTTTTAACTATACTTGCAAAATTATAATTTTTAGATACTTTGTGGGCCACAAGAAAAATTTTATTGGACA
GCAGCTAATTCTAGTCACCTTCATTTGCAATTAGTCGGCCAACATGCGGTAATTGG
>XM_008198243.2 PREDICTED: cathepsin B-like cysteine proteinase 4 (LOC657038)
CTATAAAACTAGAATCATTCCAAAATCTGTTAGTAATCTTCTGATAACAAAATGCGTAAAATAATAATTCTCTTTGCTTT
AACACTACCATTTTCATGGTCAAAACCCAGCACTCCCTCCCTCCAACCCCAACTCATCCAAGAGATAAACTCGCGCCAAA
CATCCTGGAAAGCTGGTACTAACTCCCTTGACATCAAATCCCGACTGGGTTTTCTGGGACTTCACCCAGATCCCGACTAC
AAAATTCAAACCAAACACCACAAAATCGCCAAATCAATTCCTGAAAGCTTCGATGCTCGTGAAAAATGGCCCGAGTGTAA
GGACGTCATCGGGAAGATTCGGGATCAGGGAACCTGTGGTTCGTGTTGGGCGTTTGCTTCCACTGAGGTCATGACCGACC
GGTTATGTATCGGGACTAAAGGTGAAACAAAATTTGTGTTTTCCCCCGAAAATCTTCTCACTTGTTGTGAAGATTGTCGG
CTTGAGTGTGTTGGGGGTTATACAGCAAAAGCATGGGATTATTACATCAATGAAGGGATTGTATCTGGCGGAGATTACAA
CTCAAGTGAGGGTTGCCAACCATACTCCAAAGCATCTTTCCAATACGCAGTCGCGTCCAAATGTGTCAAGGCTTGTCAAA
ATGACAAATATGACGTGAAATACGACGATGATAAGCATTACGGTGACAGTTTTTACACACTTGAGACAAATGTCACCCAA
ATTCAGACGGAGATTTTGACAAATGGGCCAGTTATGGCCACGTTTAACGTTTTTGAAGATATTATATACTACAAAAGCGG
CGTTTATTATCACGTGAGCGGTGATTGCACGNNACATGTTGTTAAAGTTATAGGGTGGGGGACAGAAGAAGGCGTTCCCT
ATTGGCTGATTGCTAATTCGTGGGGTACGTGGTGGGGGGACTTAGGGGGATTTATTAAAATAAAGAGGGGGACCAATGAA
TGCGCGATTGAACAGGAGATGGCAGCTGGGAACGTCCACATTGGAGGTAGAGAAACGACAACTAAAGCTCCCAGTTCGGG
GGGCAGGATTAAAGGGGCGGAGTTTGGGGTTGTTCTAATAGCGACTATTTTATTTCGTCATATTGCAATAAAACCTTGGT
AGATTTAAGGTTTTGTGTCAAACAGTTCAATAAAAATAAGGAATAAAAATAGCCAAAATGTT
>XM_961924.3 PREDICTED: amine sulfotransferase (LOC655384)
AATGCCTCCACCTGCCAAGTGGGGGTGATTACGAAAGTCCGACTTCTAAATCTCTTTCTCCACTCATCCTCTGATAGTCT
GCAACCAACTCCAGCTGCTGCAACATCATGAGTTACACAGTGAGGCAACTAAGTCCCGAAGAAGCCGAAGTTATGGACCG
GGCCTTCGGGATCAAGAACTCCCTCATGGAGTACAATCCAGGAAAGTGCCTCTTGCCACCCTTCCATGACAAAATCGCCC
AACAAATCATCGATGCACCAGTGCGAGAAGACGACGTTTGGCTCATTTCCTTCCCTCGGACGGGCTCCACTTGGTGCCAG
GAAATGATCTGGCTGATTGGAAATGACCTCGACTTTGAGACGGCCCGAAACACCATACAGCAAATCCGAGCTCCTTTAAT
CGAGATGTCCACAGTTCTCATCCAATACCAAGACACCCTCGGCCAAGAACTCCTCGGCAACTCCGTCGACCTCGTCAACA
ACCTTCCGTCCCCACGCTACATCAAAAGCCACCTCCCTTTACCTCTACTCCCCACAGAACTTGATAAAATCAAGCCGAAA
ATCATCTACACTTGTCGCAACCCCAAGGACATGTGCGTGTCGTATTATCACCACTGTCAAATGTTCCACCAGCTTGATAT
CACGTTTGAGGAGTTTTGCGACCAGATGATTAGAGGGTTGACCCCAATGGGTGCCCTCTTTCCCCATTATCTCTCCTTCT
GGGAGAAAAGACACGAAACGAATATTCTCTTCTTGAAATATGAAGATATGAAGAAGGATCTTCGTGGGACTTTGAAGAAA
ATTGCAAATTTTATGGAAAAGAGTTACACTGAGGAAGAATACGATAAATTGTGCGACTTTTTGAGCTTCCAAAACATGCG
AGATAACCGAGGGTGTAATCTCGAAGTGTTGCTAGAGTCGAAATATGGCAAGGATTATTTCAAAAAGACCGGGAAATATT
TTATCAGAAAGGGACAAGTCGGGGATTGGAAAAACCACATGAGTCCAGAATTGGCCAAAAGGTTCGATGACTGGATTGAG
GAAAATACAAGAGGGACCGGACTCACCTTTGATTAACTTTATCTATAGTACAAATATTTTGTTAGTTGTGTATATTTTTT
AATAAAATTATTTTAACCTAAA
>XM_969349.3 PREDICTED: heat shock protein 70 A1 (LOC663293)
GCGGGCTTTCAGTCATTTGAATTCAAGCGATTGAACAAGCAAGTCAAGCAAGCGAAGCTAACAAAGCGTTTTCTACAAAG
TGTTTACAAGTGAATTTGAATCGAAGCAAAGCAAATCAGAGAAAATGGTGAAATCTCCAGCAGTTGGTATCGACTTGGGA
ACCACCTACTCCTGCGTGGGAGTCTGGCAGCATGGAAAAGTCGAGATCATCGCCAACGACCAAGGTAACAGAACCACCCC
AAGTTATGTTGCCTTCACCGACACCGAGCGTCTTCTCGGCGACGCTGCGAAGAACCAAGTTGCCATGAACCCCAGCAACA
CCATCTTCGACGCGAAACGATTAATTGGAAGGAAATTCGACGACCCGAAGATCCAGCAAGATATCAAACACTGGCCGTTT
AAAGTTATCAATGACTGCGGCAAACCCAAGATCCAAGTCGAGCACAAAGGCGAAATTAAGAAGTTTGCACCGGAGGAGAT
CAGTTCGATGGTGCTGACGAAAATGAAGGAAACCGCTGAAGCGTATTTGGGAACATCTGTAAGGGATGCTGTTATCACAG
TCCCGGCATATTTCAACGACTCCCAGAGGCAAGCTACGAAAGATGCCGGTGTTATCGCCGGTTTGAACGTCATGAGGATC
ATCAATGAACCGACAGCAGCGGCTTTGGCTTATGGGCTTGACAAGAATTTGAAGGGCGAACGAAACGTCCTTATTTTCGA
CCTGGGTGGCGGCACTTTCGATGTTTCCATCTTAACCATCGACGAAGGGTCGTTGTTCGAAGTTAAAGCCACTGCAGGTG
ACACCCACCTGGGTGGTGAAGACTTCGACAACCGCCTTGTTAACCACTTGGCCGACGAATTCAAACGCAAATACAAGAAA
GATCTGAGAAGCAATCCGAGGGCTTTACGGCGATTGAGAACCGCCGCTGAAAGAGCGAAGCGAACCTTGTCTTCAAGCAC
CGAAGCATCGATTGAAATCGACGCCCTCTTCGACGGAATCGACTTCTACACCAAGATCAGTCGAGCAAGGTTCGAAGAAA
TGAACGCCGATTTGTTCAGGGGGACACTACAACCTGTCGAGAAAGCCCTGACCGACGCTAAAATGGACAAGGGAATGATC
CACGACATCGTCCTCGTCGGCGGCTCCACCCGAATCCCGAAAATCCAACAACTGCTCCAGAACTATTTCAACGGAAAACC
ACTGAATCTCTCAATTAACCCTGACGAAGCCGTCGCCTACGGTGCCGCCGTCCAAGCGGCTGTCTTGAGCGGTGAAACCG
ATTCGAAGATCCAGGACGTGCTCCTCGTAGACGTGACTCCCCTATCACTAGGTATCGAAACCGCCGGAGGCGTGATGACG
AAGATCATCGAACGCAACGCAAGAATCCCATGCAAGCAAACGCAAACCTTCACAACTTACGCCGACAACCAACCGGCCGT
CACCATCCAAGTCTTCGAGGGTGAAAGAGCCATGACAAAAGACAACAACCTTTTGGGAACCTTCGATTTAACGGGAATTC
CACCAGCACCACGTGGAGTCCCGAAAATCGAAGTCACTTTCGACCTGGACGCCAACGGCATCCTGAACGTCTCCGCTAAA
GACACCAGCTCCGGTAATTCACGCAATATTACCATCAAGAACGACAAAGGAAGATTATCACAGAAAGACATCGATAGGAT
GGTGGCAGAGGCTGAACAATATAAAGAGGAGGATGAGAAGCAGAGACAGAGAATTGCGGCCAGGAATCAATTAGAGGGTT
ACATCTTCCAATTGAAACAGACTATTTCCGAACAAGGGAGCAAATTAAGCGAAGCTGACAAAGAAACTGTAACGAGGGAA
TGTGACAGCTGCTTGCAGTGGTTGGATGCCAACACTCTGGCCGAGAAGGAGGAATATGAAGATAAACAGAAACAATTATC
GTCCATCTGTGCTCCAATTATGGCTAAATTGTACCAACAAGGCGGTCAGGGAGGTATGCCTGGGGCTGGAGGAAGCTGTG
GACAACAGGCCGGCGGCTTTGGAGGTCAACGACAAGGAGGACCAACAATTGAAGAAGTTGATTAAGCATTCCTTAAGAA
>NM_001170728.1 heat shock protein 68a (hsp68a)
ATCAAGCGAAGCGAAAGCAACAAAGCTAAGCAAGCGACTCAAATCAAATTTTCAAAGCGACTTTAACAAAGTTGAGTGAA
TTATTTACTAGTGAATTCAAAGTAAATCGAAAAGTGCAAAAATGGTGAAATCTCCAGCAGTTGGTATTGACTTGGGAACG
ACCTATTCCTGCGTCGGAGTCTGGCAGCATGGAAAAGTCGAGATCATCGCCAACGACCAAGGTAACAGAACTACCCCAAG
TTATGTTGCCTTCACCGACACCGAGCGCCTTCTCGGAGACGCTGCCAAGAACCAAGTTGCCATGAACCCCAGCAACACCA
TTTTCGACGCCAAACGATTAATCGGAAGGAAATTCGACGACCCGAAAATCCAACAAGACATCAAACACTGGCCCTTCAAA
GTCATCAACGATTGTGGCAAGCCGAAAATTCAAGTCGAACACAAGGGAGAAGTCAAGAAGTTTGCACCGGAAGAAATCAG
TTCGATGGTGCTGACGAAGATGAAGGAAACAGCCGAAGCTTATTTGGGAACTAGTGTGAGGGACGCCGTCATCACAGTCC
CGGCATATTTCAACGACTCACAGAGGCAAGCCACAAAGGACGCCGGTGTTATCGCCGGTTTGAACGTCATGAGGATAATT
AATGAACCGACAGCGGCTGCATTGGCTTATGGGTTAGATAAGAATTTGAAGGGCGAAAGAAACGTCTTGATCTTCGATTT
GGGTGGTGGCACTTTCGACGTGTCTATTCTAACTATCGACGAAGGCTCGTTGTTTGAAGTAAGAGCCACTGCAGGTGACA
CCCACCTCGGTGGTGAAGACTTCGATAACCGCCTTGTTAACCACTTGGCCGACGAATTCAAACGCAAATACAAGAAAGAT
CTGAGAAGCAATCCGAGGGCTTTACGACGATTGAGAACCGCCGCTGAAAGAGCGAAGCGAACCTTGTCTTCGAGCACCGA
AGCATCGATTGAAATCGACGCCCTCTTCGACGGAATTGACTTCTACACCAAAGTCAGCAGAGCAAGGTTCGAAGAACTGA
ACGCCGACCTGTTCAGAGGCACACTTCAACCAGTGGAAAAGGCCCTCACCGACGCTAAAATGGACAAAGGAATGATCCAC
GACATTGTCCTCGTCGGCGGTTCCACTCGAATCCCGAAAATCCAACAACTCCTCCAGAATTACTTCAATGGAAAATCACT
GAATCTCTCGATCAACCCTGACGAAGCTGTCGCCTACGGAGCCGCCGTCCAAGCGGCTGTTCTGAGCGGCGAAACCGACT
CGAAGATCCAAGACGTGCTCCTCGTCGACGTGACTCCACTATCACTAGGTATCGAAACCGCCGGAGGCGTTATGACGAAG
ATCATCGAACGCAATGCAAGAATCCCATGCAAGCAAACCCAAACCTTCACCACTTACGCCGACAACCAACCGGCCGTCAC
CATCCAAGTCTTCGAGGGTGAAAGAGCCATGACAAAAGACAACAACCTTTTGGGAACCTTCGATTTAACGGGAATTCCAC
CAGCACCACGTGGAGTCCCGAAAATCGAAGTCACTTTCGACCTGGACGCCAACGGCATCCTCAACGTTTCCGCCAAAGAC
ACGAGCTCCGGCAATTCTCGCAACATTACCATCAAGAACGACAAAGGAAGATTATCACAGAAAGATATCGACAGGATGGT
CTCAGAAGCGGAACAATACAAGGAAGAGGATGAGAAGCAGAGACAAAGAATTGCCGCCAGAAACCACCTCGAAGGCTACA
TCTTCCAACTCAAGCAAGCCGTGTCCGACTGTGGCGACAAATTGTCTTCAGCGGACAAAGAAACTATAACGAGGGAATGT
GACAGCTGCTTGCAATGGTTGGATGCCAACACTCTCGCAGAGAAAGAAGAATACGAAGATAGACAGAAACAGCTGACTCA
GATCTGCAGTCCGATTATGGCCAAATTGTATCAACAAGGAGCGCCTCAAGGAGGACAGATGCCTGGAAGCTGCGGACAAC
AAGCCGGCGGTTTCGGAGGACAGAGACAAGGTGGACCGACCATTGAAGAAGTCGACTAAGTCATTAAATTA
>XM_970429.3 PREDICTED: uncharacterized LOC664422 (LOC664422)
TTTGCGTCATTACACGGCAAAAACTGGTGAAGTTCGTTACATGTGAAAGCCAAAAGTTAGCTATTACACAACGTTTTGAA
AACGGTGTCGTCACATTGTGCCATTCAGGATTACGGAGTGCCCAGTGCCCTAAAGTGAATTCGGTAGTGAAACCCCCAAG
AAATTCAACAACCATGTGTATCCTCAAATTGAAAAACGTGGATAAATGCAAAATGATCAACAGAAATAAACTGGGGAGGG
CCCTTCAGGGCGTCCTGACTCAGGCCAAGACGGAGGGCCGCTTGATCTGTGGCCTGCTCCCGGCCATCTCCTGTCTGGAG
AACTCGTTGGAGGATGTCCTCCTTTGCGTCCTTCCTCAAACCAGACCTGGGGACGCCACCACTCACATGCAGACTGTCCT
ACTTCAGGCCTTCTGCTTCGAAAACTATATCCCTGTCATTCAGGTCGATAGTAGTGAAAAACTAGCACAATATTGCGGAT
TGGGGTCACGAGTTGGATGTCCTTGCGCTGTTATAACCAAAGACATGGAGGCACAACAGGACCCCCCGCTTTCACCCTCA
GAGCAAGAGTTGACAGACTTTTACGAGTGCACCATTGAGGAATTCCCAAGACCTGTCTTGGAACTCCCCGGATGATTGAG
CAAAAAATGAACAAGTGGTCTTAATTGTGACCAAAGGTTAAAATGAAATTATACCCAAGTTATACCGGTGACACGGTCCC
GGTGTGTGCTATGATTTAGCAGTCATATGAGAATTATTGTATTGTTAATAATTTGTTGATAAGTTTGTATTTGTAATTAA
TATTGTTCTGGGAACCGTGTATCACGATGAAGGGATTTCGTGATACACCTATTGTACTTATTGATGAATTGAAAATACTG
ATGTATTTTAAAACAGTTTGTTCGAATAAATGATTTACGATA
>XM_008196263.2 PREDICTED: relish (LOC659499), transcript variant X2
TAATCAGAAAGGGGATTTTTTGGCGCTCGTCCTTCCCCGTACACCCCCGCGCACGCCATTATCCGGACGTGGGGAATAAC
CTATTTCTGTGGTAATGACGCAATAGTTCGAGATATGAGCAATTATCCGAGCATTTTGACCCCGCCGTCGAGTAGCGAAG
ATTCGCCCCAGACGGTTTTTTACAACTCGCCCACGGCATGTTTACCGATGTTGCCCCAGACGTCGCAAGCGTTCGATTTC
GACGGGGTCACGCACCCACCGCCCCCTTTCTTGCGGATTATTGAGCAACCTATCGATAGGTTTAGGTTTAGGTATAAGTC
TGAAATGACCGGAACACACGGGAGTTTGTGTGGGCAGAACTCCGACAGGAGTCGGAAACAAACGTACCCCACTATTGAAC
TGTGTAATTTTTATAAACGAGCAGTGGTTCGGTGCTCCATTTACCAATACAACACTAAAGAAGACCAAAAGCCGCATCCA
CACAGACTAATTAAAAAACAAGGGAAAGGAGAAGTTGATGATCCACACGATGCTTACGTCTCACCTGAAGATGGTTACGT
TTATACGTTCCATAGTATGGGTATTATACACACAGCTAAAAAAAATCTAGTGCCAGAATTAGTCAAGAAAAAGACACAAT
TGAAGAAGGAAGAAGTCGCAAGGCTTGAAGGGAAAATGCGCGAGTTGACTCAAAAGGAAGAAATTGAGATTAAGGGATTG
GCTGAGGCTGAAAGCAAATTCATTAATCTGAATGTTGTTGTCTTGCGATTTGACGCTTTTTATGAAAACAATGGGATACT
ACATCCTATTTGCCCGCCGGTTTATTCACACACGATCAATAACTTGAAAAGCGCCCTCACGGGCGAATTAAAAATCGTGC
GAATGGACCACTGCACCAGCCCTGCGAAAGGGGGCCGAGAGGTGTTTATTTTAGTCGAGAGAGTCACCAAAAAGAACATT
AAAATACGCTTGTATGAGTTGGACGACGATGACAACATCTTGTGGGAGGATTATGGCCGTTTCAGCGACTTGGACGTCCA
CCACCAGTACGCCATTGTCTTCAAAACGCCCCCATACAGAGACCCCAACATCAAATCCCCGGTTAAGGTTTATATTGAGC
TCGAACGGCCGTCCGATCGCTCCCGAAGTGAGGCGAAAGAGTTCACTTACACCCCCAGTTCAAGTGTTTATAAGCCGGGT
GCCAAAAGAGCAAGGACGAGTTATGACACTAGTTACGATTCGTCTTTACCTAGTGATGAATTACCGCTACCGATCAATAA
TTTATGTATCGATAACACGCCAGGTTTGCTTGATGATGTTCAGTTAGAAGTTACCAGTGATGACCTACAACAAGCGATGA
CTAACATTGATTCGGAGGAGTTTCGTCGATTGTTCAATGAGTTTGGACAAGACTATTCATTGGTGGTGGATGCACCCTCG
CAGTATCCCAAAAAAAATGCCCCCAAGGGGGGTAACAAGAATAGATCGATGAAATCGTCAAAATCAAACTACCAAAGAGC
GGACAACAGCGAGGACATAGTAATGGCCAAACAGGCAGTCATGGAGTTACAAAACTTCATTAAAACAAAACCTAGTGACG
AAAAAGCCATCAGTATGTTGCGCCATTACTTAATGACTGAAGATAAAACCAATGCCTTGCATGTTTCCATCAAGCAGAAT
AAGCAAGCCGACGTGATATTTTTACTCAAAATGGTGTACGTTTGGAAACAGTACCATTTAACCAACATTTACAACGACCA
GTGCGAGACCGCTCTTCACATCGCCACTTGTATGCATTTGGAGGAAATTGTTTCGAACTTAATCGTGTGTAAAGCGGACG
CTTCAATCGGTGATTCCGACATGAACACTGCTCTACATCTCGCTGTCATAACTAACGCACCCACGCCCATTTTTGAGAAG
TTACTATCGGGCGATCACGTCAAAAAATTCATAGATAATGAAAATAATGAGGGCAACACTGCGCTTAATTTGGCGATCGA
GAATTCCAACATGCGGGCCTTAAAATTACTGTTGATTCACGGTGCTGATATTAATAAGCAACACAAAAAGAACGGTTATA
CACCTCTCAGGTTTGCCATCGAGAAACAAAATCTTGATTTAGTTCGATATATTTTGCAACACGAGAAGCTCAATCCGATG
ATTGAGGATTTCAAGGACATTAACCCGTTACAGGCGGCCATGAAAAAGGATAATTCGGAACTGATTGATCTAATTACCGA
ATTTATGCGCAAAAATAACTACGTTGATGTGGAAATTAAGAACGAAATCGAGGAATATTCCGACGAGGAAATTGAGGAGA
AATACTCGGTGAAATTGGAGCAAATTTCCACCGAAGACTTGCACCAAATGTACGCTAAAGTAACAAATTTCACCCCCGAG
TGTTTGGAGGAGATCTCGCGCATTTTAGATGAGTCCCAAACGTGGCAGAATTTGGCCGATTTGCTCGATTTGGGGCATTT
GACACGTTCAGGACTCTGTGATTCGAAAAACAGCCCCACGAAGTTGTTACTAAAGGTGGCGATTGAGACCAATGGCGACA
GTGTCTTGCAAATTAGGGACTTCCTGGAGAATTTGGACGAGACGCGGGCGGTTGAAATTATTGACAATATGGTCAGGACG
CAGTTTTGTTAGTTTCTACTATTAGTTTAGTTTGATCATGTCTTTGTATTAATTTCGTTCATTTTTATGTTAGAGAAATT
TGTAATAAAGGTATTGTTCCACAA
>XM_965801.3 PREDICTED: relish (LOC659499), transcript variant X1
AAACGGGCCCCACTTTGCACAGAGTCGTCGGTATCACACATCGGCGAACTTTCGAAAGTTTGTGTCCAAAGTGTAGGTTA
GGATGCTAACCGAAAGACCCAAAATGTACGAGCCTGTGCAGATTGATATGAGCAATTATCCGAGCATTTTGACCCCGCCG
TCGAGTAGCGAAGATTCGCCCCAGACGGTTTTTTACAACTCGCCCACGGCATGTTTACCGATGTTGCCCCAGACGTCGCA
AGCGTTCGATTTCGACGGGGTCACGCACCCACCGCCCCCTTTCTTGCGGATTATTGAGCAACCTATCGATAGGTTTAGGT
TTAGGTATAAGTCTGAAATGACCGGAACACACGGGAGTTTGTGTGGGCAGAACTCCGACAGGAGTCGGAAACAAACGTAC
CCCACTATTGAACTGTGTAATTTTTATAAACGAGCAGTGGTTCGGTGCTCCATTTACCAATACAACACTAAAGAAGACCA
AAAGCCGCATCCACACAGACTAATTAAAAAACAAGGGAAAGGAGAAGTTGATGATCCACACGATGCTTACGTCTCACCTG
AAGATGGTTACGTTTATACGTTCCATAGTATGGGTATTATACACACAGCTAAAAAAAATCTAGTGCCAGAATTAGTCAAG
AAAAAGACACAATTGAAGAAGGAAGAAGTCGCAAGGCTTGAAGGGAAAATGCGCGAGTTGACTCAAAAGGAAGAAATTGA
GATTAAGGGATTGGCTGAGGCTGAAAGCAAATTCATTAATCTGAATGTTGTTGTCTTGCGATTTGACGCTTTTTATGAAA
ACAATGGGATACTACATCCTATTTGCCCGCCGGTTTATTCACACACGATCAATAACTTGAAAAGCGCCCTCACGGGCGAA
TTAAAAATCGTGCGAATGGACCACTGCACCAGCCCTGCGAAAGGGGGCCGAGAGGTGTTTATTTTAGTCGAGAGAGTCAC
CAAAAAGAACATTAAAATACGCTTGTATGAGTTGGACGACGATGACAACATCTTGTGGGAGGATTATGGCCGTTTCAGCG
ACTTGGACGTCCACCACCAGTACGCCATTGTCTTCAAAACGCCCCCATACAGAGACCCCAACATCAAATCCCCGGTTAAG
GTTTATATTGAGCTCGAACGGCCGTCCGATCGCTCCCGAAGTGAGGCGAAAGAGTTCACTTACACCCCCAGTTCAAGTGT
TTATAAGCCGGGTGCCAAAAGAGCAAGGACGAGTTATGACACTAGTTACGATTCGTCTTTACCTAGTGATGAATTACCGC
TACCGATCAATAATTTATGTATCGATAACACGCCAGGTTTGCTTGATGATGTTCAGTTAGAAGTTACCAGTGATGACCTA
CAACAAGCGATGACTAACATTGATTCGGAGGAGTTTCGTCGATTGTTCAATGAGTTTGGACAAGACTATTCATTGGTGGT
GGATGCACCCTCGCAGTATCCCAAAAAAAATGCCCCCAAGGGGGGTAACAAGAATAGATCGATGAAATCGTCAAAATCAA
ACTACCAAAGAGCGGACAACAGCGAGGACATAGTAATGGCCAAACAGGCAGTCATGGAGTTACAAAACTTCATTAAAACA
AAACCTAGTGACGAAAAAGCCATCAGTATGTTGCGCCATTACTTAATGACTGAAGATAAAACCAATGCCTTGCATGTTTC
CATCAAGCAGAATAAGCAAGCCGACGTGATATTTTTACTCAAAATGGTGTACGTTTGGAAACAGTACCATTTAACCAACA
TTTACAACGACCAGTGCGAGACCGCTCTTCACATCGCCACTTGTATGCATTTGGAGGAAATTGTTTCGAACTTAATCGTG
TGTAAAGCGGACGCTTCAATCGGTGATTCCGACATGAACACTGCTCTACATCTCGCTGTCATAACTAACGCACCCACGCC
CATTTTTGAGAAGTTACTATCGGGCGATCACGTCAAAAAATTCATAGATAATGAAAATAATGAGGGCAACACTGCGCTTA
ATTTGGCGATCGAGAATTCCAACATGCGGGCCTTAAAATTACTGTTGATTCACGGTGCTGATATTAATAAGCAACACAAA
AAGAACGGTTATACACCTCTCAGGTTTGCCATCGAGAAACAAAATCTTGATTTAGTTCGATATATTTTGCAACACGAGAA
GCTCAATCCGATGATTGAGGATTTCAAGGACATTAACCCGTTACAGGCGGCCATGAAAAAGGATAATTCGGAACTGATTG
ATCTAATTACCGAATTTATGCGCAAAAATAACTACGTTGATGTGGAAATTAAGAACGAAATCGAGGAATATTCCGACGAG
GAAATTGAGGAGAAATACTCGGTGAAATTGGAGCAAATTTCCACCGAAGACTTGCACCAAATGTACGCTAAAGTAACAAA
TTTCACCCCCGAGTGTTTGGAGGAGATCTCGCGCATTTTAGATGAGTCCCAAACGTGGCAGAATTTGGCCGATTTGCTCG
ATTTGGGGCATTTGACACGTTCAGGACTCTGTGATTCGAAAAACAGCCCCACGAAGTTGTTACTAAAGGTGGCGATTGAG
ACCAATGGCGACAGTGTCTTGCAAATTAGGGACTTCCTGGAGAATTTGGACGAGACGCGGGCGGTTGAAATTATTGACAA
TATGGTCAGGACGCAGTTTTGTTAGTTTCTACTATTAGTTTAGTTTGATCATGTCTTTGTATTAATTTCGTTCATTTTTA
TGTTAGAGAAATTTGTAATAAAGGTATTGTTCCACAA
>XM_968482.3 PREDICTED: defensin 1 (LOC662384)
TCTTCGAAAAACCCAGGTAAAGTACAGTTTCCTCTCAATGCAATATAAAAGAAGATCCGAGGCCCCCTTAGACCAGTATT
CCCAACACAGCAAAATGAAGCTAATCATCATCGCTCTAATTGCCCTTTTCTGCGTCTTCGAAACCACAGCCTTTCCAGCA
GATGGAGAACACGTCCGGGTCAAACGCTTCACTTGTGACGTCCTCAGCGCCGAAGGGGGCTTCCGGGGCGTCTCCATCAA
GCTAAATCATGCCGCATGTGCCGCTCATTGTCTCTATTTGAAGAAACGCGGAGGATATTGCAACGATAAAGCTGTCTGTG
TTTGTCGTAAATAGATCGGAATGTTTTTATTGGCTAAATAAATTAATTATCAACTATGCCTTTATTTAAGAAATAACGAA
AAACACTTTACCTAATAAAAGGAAAGACAATACGTAAGGGCAGTACTTAAATAAAAAACTGAGCAAACA
>XM_968908.4 PREDICTED: serpin peptidase inhibitor 24 (LOC662831)
AGTCGTTTATTTTCTAAAGGCAGTATTCACAAAGTGATACAAAATGACAAAACTATTCCTCGTGTTACTTTCGTTAAATT
TGGTGTTTGCAAGCGAAAGTGTGCAAAACTTCAAAAACGGCAACAAAGTATTTTCTGCAGATGTGTACAAGGAAATCGCA
AAAAATGAGAAAGACGACTTCATAGTGTCCCCCTTTTCGGCGCAAACAATCCTCGCGTTGGCCCAAAACGGCGCTAAAGG
CGAGACCGCCACAGAAATCCGTTCATCTCTCCGCCTTCCAAGTTCCCGCCGCCAAATAAACGCAGTTTTTAAATCACTTT
TACAAAAACTGCGAAAAACCGAAGGTTGCACCTTCCAAACGGCCAACAAGATCTACATCAAGGACAAATACCCCATCAAA
CCCGGCTTTAACGCAACCGCCACCGAAATCTTCCACTCGAGCACCGAAAACATCGACTTTGCCCAAAACACAATCGCCGC
GGAAAAAATCAACAACTGGGTCTCCGAACGCACCAACAACACCATCAAAGACCTCATCGAGCCCCAAAAGCTCAACCAGG
ACACGATCGCCGTGCTCATAAACGCCCTTTACTTCTCCGGCGCTTGGAAGAAGCCCTTCAAAGCGACACAAACCCAAAAA
CGGGCGTTTAAAACCCCCACTGACGAGCTCGAGGTGGACATGATGCGGAAAAGCGACTTCTTGGGGTACTTGGAGAGTGG
GAAACTGGACGCCACGTTCCTCCAGATGCCGTTCCGAGGAGGGAAGGACGCCCAGATGGTGCTGGTCCTCCCGAACGAAA
AGGGGGGGATCACCGACTTGGAGGCCCAACTGGAACAGGTCTACAGAACGCGCAATTTCACGCAGGAGTACGTCGAAGTG
ACGATCCCCAAGTTCAAGATTGAGACAAGTGTTGACTTCAAGGGAGTTTTGAAGAGTTTGGGGGTGAAGAAGGCGTTCCG
AAAGGCCGATTTTAGCGACCTGGCGGGCGAGAAAGGGGAGATCCGGATCACGGATGTTTTGCAGAAGGCGTTCATTGGGG
TGGATGAGGACGGGGTGGTGGCCAGTGCTGCCACTGCTGTCATTTTCCATCCAAAGAGTCTGATGCAAGGTATGGGCAGT
AAGAAGACTTTCACAGCCGATCATCCCTTCCTATTCTACATTAAGATCAACGGTGTTGTCATTTTTACGGGGAGAGTTGT
TTCGCCCGAGGTTTAATCCGATTTTTTCTACGTTTTATTAGTATTAATATATTTAAATAAAATTGTTTTAATTAACGATG
A
>XM_962101.3 PREDICTED: defensin 3 (LOC655548)
GTCCGGAGCAAACTCGGGACTTTACCACTTGAAGATATAAAATGTAGCATTGATTTTATAGATCGATCAGTTTGCGTTAT
CTCTCTGCTTCGAGATGAAGTTTATCGTAATTTTTGTTATTTCCTTGTGTGTGTTTGCAATCACTGCTTACCCACTTGAC
CAAGTCGAAGAACAAGATGAACATCAAGTGGCACATATCCGGGTCAGACGAGTGACTTGTGATTTGCTCAGTGCTGAAGC
CAAAGGGGTCAAAGTGAATCATGCTGCTTGTGCCGCCCATTGTCTTTTGAAAAGAAAACGTGGAGGCTATTGCAACAAGA
GAAGAATTTGTGTCTGCAGGAATTAATTGTATTTGTAAAAGTATTATCTAGACTGCAATTTTTTTAATGTTAATTTACCT
TATTATACAAACATTTAAATAAATAATTTTAAATTGTA
>XM_015985179.1 PREDICTED: antichymotrypsin-2 (LOC661409), transcript variant X1
CATTTCGAAGAAAGAGTGGAAGTGGCGGATAATAAACAACGTTTCACGTATTTATGCATTTACAATTTATCTTCTCTTTG
GAAAGAAAAATGAAGTTTTTAATTTTACTGGCGTTGACTCTAACTCTGACCATGGCCAATGAAGTTGCTTTGCAGGAATT
CACCACTGGCAACAACTTGTTTACGGCAGCTATCTACAGAGAAGTGACCAAAGAAAATTTCGGAAATTTCCTCATCAGTC
CATTTTCAATTCAGACAGTCTTTGCCTTGACACAATCAGGCGCCAAAGACCCCACTGCTGCTGAAATACGCAACAAGCTG
AACCTACCAGACAGTCCCGAAAAAACGGACGAGATCTATTCAGCGATACTTCCCACATTGAAAGGAAACGAACAATACGC
CCTTCACACAGCCAACAAAATCTACGTGAAGAACGATTACCCCGTAAAAGAAGAATTCAAAAATGTTGCCTCCAACGTGT
ATCAGGCAGGAATAGAAAACATCGACTTCACCCAAAAAACCGAAGCTGCCACGGCTATTAACGGCTGGGTGGAGAAGCAA
ACCAATAACAAAATCCACGATTTGATCGACCCTAACACCCTTGACGCTGACACGAGAATAATTCTAATCAACGCCCTGTA
CTTCAAAGGAAAGTGGGTTAACCCTTTCGAGTCGTACGCCACCAGAAAACGCGACTTCTACAAAACGCCCAAAGATATTG
TCAAAGTCGATACAATGCAAAACACCGACTTGTACAACTACTACGAGAGCCCCGAACTGAAAGCCAAGTTTTTGGAAATG
CCTTACTTAGGCGATGATATTTCTATGGTCATAGTTCTTCCAAACGAAAAAGACGGGCTTGAGTTTGTGGAGTCTCAAGT
GGACAAAGTTTTCACCACACACAACTTCACCCAGGAACGCGTCAGTGTGTCTTTGCCCAAATTTAGTATCGAAAATAAAG
TCCAGTTGAAGAAAATATTACAAAACTTGGGGGTTAACACCGCTTTCACGGACGAAGCCGATTTGAGCGGTATTGCGGGC
AAAAAAGGCGAGCTTGCGATCAGTGACGTTGTCCAGAAGGCGTTTATTAACGTTACGGAAACGGGAACGGAAGCGGCAGC
AGCCACTGCAGCTGTTGTCCAAAATTTTGGTTTGGTTTCAGTCCAGGCAGTTCGCATTTCGCTCGAGTATGCGCCAAACA
AAGACCCAAAAATCTTCGTTGCCGATCATCCCTTCATTTATTACATCACCACAAAAAATGTTATTTTATTCGGAGGACGA
GTTTCCAACCTTAAATAGTGTTTCGAATTTTGTATGTTTTAATTAAAAGGATGCCAGTTAAATAAAGTGGGAAAATACTT
T
>XM_015985180.1 PREDICTED: antichymotrypsin-2 (LOC661409), transcript variant X2
CATTTCGAAGAAAGAGTGGAAGTGGCGGATAATAAACAACGTTTCACGTATTTATGCATTTACAATTTATCTTCTCTTTG
GAAAGAAAAATGAAGTTTTTAATTTTACTGGCGTTGACTCTAACTCTGACCATGGCCAATGAAGTTGCTTTGCAGGAATT
CACCACTGGCAACAACTTGTTTACGGCAGCTATCTACAGAGAAGTGACCAAAGAAAATTTCGGAAATTTCCTCATCAGTC
CATTTTCAATTCAGACAGTCTTTGCCTTGACACAATCAGGCGCCAAAGACCCCACTGCTGCTGAAATACGCAACAAGCTG
AACCTACCAGACAGTCCCGAAAAAACGGACGAGATCTATTCAGCGATACTTCCCACATTGAAAGGAAACGAACAATACGC
CCTTCACACAGCCAACAAAATCTACGTGAAGAACGATTACCCCGTAAAAGAAGAATTCAAAAATGTTGCCTCCAACGTGT
ATCAGGCAGGAATAGAAAACATCGACTTCACCCAAAAAACCGAAGCTGCCACGGCTATTAACGGCTGGGTGGAGAAGCAA
ACCAATAACAAAATCCACGATTTGATCGACCCTAACACCCTTGACGCTGACACGAGAATAATTCTAATCAACGCCCTGTA
CTTCAAAGGAAAGTGGGTTAACCCTTTCGAGTCGTACGCCACCAGAAAACGCGACTTCTACAAAACGCCCAAAGATATTG
TCAAAGTCGATACAATGCAAAACACCGACTTGTACAACTACTACGAGAGCCCCGAACTGAAAGCCAAGTTTTTGGAAATG
CCTTACTTAGGCGATGATATTTCTATGGTCATAGTTCTTCCAAACGAAAAAGACGGGCTTGAGTTTGTGGAGTCTCAAGT
GGACAAAGTTTTCACCACACACAACTTCACCCAGGAACGCGTCAGTGTGTCTTTGCCCAAATTTAGTATCGAAAATAAAG
TCCAGTTGAAGAAAATATTACAAAACTTGGGGGTTAACACCGCTTTCACGGACGAAGCCGATTTGAGCGGTATTGCGGGC
AAAAAAGGCGAGCTTGCGATCAGTGACGTTGTCCAGAAGGCGTTTATTAACGTTACGGAAACGGGAACGGAAGCGGCAGC
AGCCACTGCAGTTATAGGTATCGACAGAATTGGCTTCTTTGGAGTCCCTCAGAATTTTGAGGTTGATCATCCATTTTTGT
TTTATATCGTTGCGAAAGAGCGATTTGTATTGTTTGCTGGCCGTGTCACAGACCCTCAATCAGTTAATGCCACAAAATAA
CTTGTTTTGTAATTTTATATTTATTGTGACGTTAAAACAAATACATTTTATTTTCAATAAAGTTATAAAAAATGA
>XM_015985181.1 PREDICTED: antichymotrypsin-2 (LOC661409), transcript variant X3
TTTCGAAGAAAGAGTGGAAGTGGCGGATAATAAACAACGTTTCACGTATTTATGCATTTACAATTTATCTTCTCTTTGGA
AAGAAAAATGAAGTTTTTAATTTTACTGGCGTTGACTCTAACTCTGACCATGGCCAATGAAGTTGCTTTGCAGGAATTCA
CCACTGGCAACAACTTGTTTACGGCAGCTATCTACAGAGAAGTGACCAAAGAAAATTTCGGAAATTTCCTCATCAGTCCA
TTTTCAATTCAGACAGTCTTTGCCTTGACACAATCAGGCGCCAAAGACCCCACTGCTGCTGAAATACGCAACAAGCTGAA
CCTACCAGACAGTCCCGAAAAAACGGACGAGATCTATTCAGCGATACTTCCCACATTGAAAGGAAACGAACAATACGCCC
TTCACACAGCCAACAAAATCTACGTGAAGAACGATTACCCCGTAAAAGAAGAATTCAAAAATGTTGCCTCCAACGTGTAT
CAGGCAGGAATAGAAAACATCGACTTCACCCAAAAAACCGAAGCTGCCACGGCTATTAACGGCTGGGTGGAGAAGCAAAC
CAATAACAAAATCCACGATTTGATCGACCCTAACACCCTTGACGCTGACACGAGAATAATTCTAATCAACGCCCTGTACT
TCAAAGGAAAGTGGGTTAACCCTTTCGAGTCGTACGCCACCAGAAAACGCGACTTCTACAAAACGCCCAAAGATATTGTC
AAAGTCGATACAATGCAAAACACCGACTTGTACAACTACTACGAGAGCCCCGAACTGAAAGCCAAGTTTTTGGAAATGCC
TTACTTAGGCGATGATATTTCTATGGTCATAGTTCTTCCAAACGAAAAAGACGGGCTTGAGTTTGTGGAGTCTCAAGTGG
ACAAAGTTTTCACCACACACAACTTCACCCAGGAACGCGTCAGTGTGTCTTTGCCCAAATTTAGTATCGAAAATAAAGTC
CAGTTGAAGAAAATATTACAAAACTTGGGGGTTAACACCGCTTTCACGGACGAAGCCGATTTGAGCGGTATTGCGGGCAA
AAAAGGCGAGCTTGCGATCAGTGACGTTGTCCAGAAGGCGTTTATTAACGTTACGGAAACGGGAACGGAAGCGGCAGCAG
CCACTGCAGTCCAGGCAGTTCGCATTTCGCTCGAGTATGCGCCAAACAAAGACCCAAAAATCTTCGTTGCCGATCATCCC
TTCATTTATTACATCACCACAAAAAATGTTATTTTATTCGGAGGACGAGTTTCCAACCTTAAATAGTGTTTCGAATTTTG
TATGTTTTAATTAAAAGGATGCCAGTTAAATAAAGTGGGAAAATACTTT
>XM_015985182.1 PREDICTED: antichymotrypsin-2 (LOC661409), transcript variant X4
TTTCGAAGAAAGAGTGGAAGTGGCGGATAATAAACAACGTTTCACGTATTTATGCATTTACAATTTATCTTCTCTTTGGA
AAGAAAAATGAAGTTTTTAATTTTACTGGCGTTGACTCTAACTCTGACCATGGCCAATGAAGTTGCTTTGCAGGAATTCA
CCACTGGCAACAACTTGTTTACGGCAGCTATCTACAGAGAAGTGACCAAAGAAAATTTCGGAAATTTCCTCATCAGTCCA
TTTTCAATTCAGACAGTCTTTGCCTTGACACAATCAGGCGCCAAAGACCCCACTGCTGCTGAAATACGCAACAAGCTGAA
CCTACCAGACAGTCCCGAAAAAACGGACGAGATCTATTCAGCGATACTTCCCACATTGAAAGGAAACGAACAATACGCCC
TTCACACAGCCAACAAAATCTACGTGAAGAACGATTACCCCGTAAAAGAAGAATTCAAAAATGTTGCCTCCAACGTGTAT
CAGGCAGGAATAGAAAACATCGACTTCACCCAAAAAACCGAAGCTGCCACGGCTATTAACGGCTGGGTGGAGAAGCAAAC
CAATAACAAAATCCACGATTTGATCGACCCTAACACCCTTGACGCTGACACGAGAATAATTCTAATCAACGCCCTGTACT
TCAAAGGAAAGTGGGTTAACCCTTTCGAGTCGTACGCCACCAGAAAACGCGACTTCTACAAAACGCCCAAAGATATTGTC
AAAGTCGATACAATGCAAAACACCGACTTGTACAACTACTACGAGAGCCCCGAACTGAAAGCCAAGTTTTTGGAAATGCC
TTACTTAGGCGATGATATTTCTATGGTCATAGTTCTTCCAAACGAAAAAGACGGGCTTGAGTTTGTGGAGTCTCAAGTGG
ACAAAGTTTTCACCACACACAACTTCACCCAGGAACGCGTCAGTGTGTCTTTGCCCAAATTTAGTATCGAAAATAAAGTC
CAGTTGAAGAAAATATTACAAAACTTGGGGGTTAACACCGCTTTCACGGACGAAGCCGATTTGAGCGGTATTGCGGGCAA
AAAAGGCGAGCTTGCGATCAGTGACGTTGTCCAGAAGGCGTTTATTAACGTTACGGAAACGGGAACGGAAGCGGCAGCAG
CCACTGCAGCCTCAGTTGTGGTTACTTTAAGTCTGCCACCCCAGCATGGAAATGTAAAGCAGTTTAAAGCAAACCACCCA
TTCGTTTTCTACTTGAAGTTGAACGAGTTTGTGTTATTGGCTGGAAAGTATAACACGCCTTGAACGCATTATATACTATT
TGCTGTATAATTTTTTATGTATGACTTCTGAATAAAATTTCTAGCTTTGGT
>XM_015985183.1 PREDICTED: antichymotrypsin-2 (LOC661409), transcript variant X5
AAAGGTAGGTGGGGATACAACCAATATGAAGAGAATTCTGTGCTTGAATCACTGCTAGTGTTGTTCGTTTAAGCAAATCA
GTTAAACAAGAAAAATGAAGTTTTTAATTTTACTGGCGTTGACTCTAACTCTGACCATGGCCAATGAAGTTGCTTTGCAG
GAATTCACCACTGGCAACAACTTGTTTACGGCAGCTATCTACAGAGAAGTGACCAAAGAAAATTTCGGAAATTTCCTCAT
CAGTCCATTTTCAATTCAGACAGTCTTTGCCTTGACACAATCAGGCGCCAAAGACCCCACTGCTGCTGAAATACGCAACA
AGCTGAACCTACCAGACAGTCCCGAAAAAACGGACGAGATCTATTCAGCGATACTTCCCACATTGAAAGGAAACGAACAA
TACGCCCTTCACACAGCCAACAAAATCTACGTGAAGAACGATTACCCCGTAAAAGAAGAATTCAAAAATGTTGCCTCCAA
CGTGTATCAGGCAGGAATAGAAAACATCGACTTCACCCAAAAAACCGAAGCTGCCACGGCTATTAACGGCTGGGTGGAGA
AGCAAACCAATAACAAAATCCACGATTTGATCGACCCTAACACCCTTGACGCTGACACGAGAATAATTCTAATCAACGCC
CTGTACTTCAAAGGAAAGTGGGTTAACCCTTTCGAGTCGTACGCCACCAGAAAACGCGACTTCTACAAAACGCCCAAAGA
TATTGTCAAAGTCGATACAATGCAAAACACCGACTTGTACAACTACTACGAGAGCCCCGAACTGAAAGCCAAGTTTTTGG
AAATGCCTTACTTAGGCGATGATATTTCTATGGTCATAGTTCTTCCAAACGAAAAAGACGGGCTTGAGTTTGTGGAGTCT
CAAGTGGACAAAGTTTTCACCACACACAACTTCACCCAGGAACGCGTCAGTGTGTCTTTGCCCAAATTTAGTATCGAAAA
TAAAGTCCAGTTGAAGAAAATATTACAAAACTTGGGGGTTAACACCGCTTTCACGGACGAAGCCGATTTGAGCGGTATTG
CGGGCAAAAAAGGCGAGCTTGCGATCAGTGACGTTGTCCAGAAGGCGTTTATTAACGTTACGGAAACGGGAACGGAAGCG
GCAGCAGCCACTGCAGCTGTTGTCCAAAATTTTGGTTTGGTTTCAGTCCAGGCAGTTCGCATTTCGCTCGAGTATGCGCC
AAACAAAGACCCAAAAATCTTCGTTGCCGATCATCCCTTCATTTATTACATCACCACAAAAAATGTTATTTTATTCGGAG
GACGAGTTTCCAACCTTAAATAGTGTTTCGAATTTTGTATGTTTTAATTAAAAGGATGCCAGTTAAATAAAGTGGGAAAA
TACTTT
>XM_963144.3 PREDICTED: defensin 2 (LOC656629)
TTAAAATTATTGCAAATGATAACAAGACTCGACAATGAATTACGAGTCACGACCCCTTTATCTCTTATTTACTTCATCCT
CGAGTTCATCACTGTTCGGAAAATCCATCAGATCAGTATTACCAACAATACCAACAACGCCAAAATGAAGCTACTCATTG
TCGCTCTAGTTGCCCTTTTCTGCATCTTCGAAACCACTGCTTTTCCTACAGATGGAGAACACATCCGAGTCAAACGCTTC
ACTTGTGACGTCCTCAGCGCCGAAGGGAGCTTCCGAGGCGTCTCCGTCAAGCTAAACCATTCCGCATGTGCGACCCATTG
CCTCTTTTTGAAGAAACGCGGGGGATATTGCAACAATAAAGCCATCTGTGTTTGTCGCAATTAAAATTTGTTTACTGGAT
AAAAAATAAATTAACTATGTATGAAACAAA
>XM_964753.4 PREDICTED: serpin B3 (LOC658356), transcript variant X2
CAAACAGTGTTGAAAGGTTTATACACAAGCATGTTTTGTTGTGATTCATCATGCGTCTCAATATAAACCTGTTCAGGTGT
ATTCACTGTCAGTTTGCAATAACAATTTGCTGTGAGAGGTGTGTTTAACACTTTGGAACACATCGTCGAACTGCCAGCTT
ATCCGAACCAAATGCAAACATGAAGATAACCTTTGCCTCGTTCCTCCTTGTCTTGCTCTCGAAATACTCGCACCAGCAAT
GCCTGTCCCAGGAAGACGATAACAAGTCCAGAAACCCCCTCGGGAGGGAGAGGCTCTACACAGGGCAGCAGGAGTTCTCC
CTGGCCCTTCTGCAGGCCATCAACCAGTTGATGCCCCACGAGAACCTCTTTTTCTCGCCCTATTCCACCTACCATGCCCT
GCTGATCGCCTATTTCCTGGCAGGCGGGCAAACCGAGAGCTACCTCAAGAAAATCCTCAGACTCGAGCCCTCGCAGAATA
AACCAGATTTTTATCAAGCGTATAAACTGGATAAGCTGCAAACACTCACGGCTAATCGCAAGAGCTCGCACCAGTTTACG
AACGCTAATAAAATTTATGTAGCGGATCAGATTGATGTAAGGTCGTGTATCGAGTCATTGTTCAAAGATGAGTTGGAGAA
AATTTCGTTTAAAAATGACCCACAAGCCGCCAGGAATTTGATTAATACGTGGGTGGAGGAACATACGGAGAAGATGATCA
AGGATTTGCTGCCACCTGGAAGTATTGACCAAAGCAGCACGCTGGTGCTGGTCAATGCGGCGTATTTTAACGGCACGTGG
GAAAATAAGTTCAATCCGAATGAAACTAGGCCTGAGATTTTTTATGTGAGTCCTTCGAAGCAGATCATGGTCGATATGAT
GCATGTTGAGGGGACCTTCAACCACGACGTTTCCGAGAGCTTGGAAGCGCACATTCTGGAGATGCCGTACACCGGCAACA
ACATCAGCATGTACATCCTTCTGCCCCCCTTCACCAAAGAAGACGCCATCGACAACACGCTGAAAAAGCTCACTTTGGAG
AAGTTCCAAAGCATCGTCAACAGCGGCAGCTTGACCTCAAAGACCGTCCAAGTCTCCTTCCCCAAGTTCTCCCTCGAACA
CACCGTGGAGCTAGTCCCGGTGTTAGAGAAAATGGGGGTTGGAGATCTGTTCCAAAACGGGGCCGATTTCACCACTTTCA
CGAAGAGCAAAGTCGAGCTCGGCAACGCCTTGCACAAGGCGAGGATTGAGTGCAACGAGGAGGGCACCAAGGCTGCCGCC
GCCACTGTGCTCTTCAGTTTCAGGTCGAGCAGACCGGCTGAACCGGCACAGTTCCACTGCAATCATCCTTTTATTTATGT
TATTTACGATAAAGTCGCTAAAGCCGTTTTGTTCACCGGGGTCTTCCGGAGACCCGTCTAAGACTTTGTTTTGTTTTTGT
GATTGTTATTATTTATTGTCTAAGCACTGTTCTTATCTAATATTCATTTCGGGCCGCATTACGTGAAATAAAGACTTTTT
AACAC
>XM_008195711.2 PREDICTED: choline-phosphate cytidylyltransferase A (LOC658283), transcript variant X1
ACTGGATCATACGATTCGACGTCAGCGGTCACGTGACGTATGGCGCCTCTTGCAGTCCGACGCGTCCGAATTTGAAAAAT
CAATAAAAACAGATAAATGCCGATTCCGTGTGTAAAAGTAGCGCTAAAAGTGTGAAAGAATCGCTTTGGTGCCGGAAATC
GCGTCAAATTTCGCTTTGTGCGACTGTTGTAACCGGTGGTGCGATTTGACTCATGTCGCGTTGGAATCTCGCTGCTGCTA
CTTAAATAAGTTCACGTAGCTTCGAGAAGTTATTCCGCGTCGAAATTCGAGAGTAGAAGGTGCGAAAAATACCGGAAAAA
GCTCGCGAAAGTACCGCTGTGTCAACAATCGAGTGACCTAGTGATGCTGTTTTGTCTTTGATTTTTGACGTTTGCCAAAT
TTTGCTACGTGTCAAAAATTTCCGCTTTTTGGCATTTTTTGTGCACAGTTCGATGTTGGATTTACATGAATCAGCCACAC
AAAATTTAATTATGTCGAGGAAACGGACCAGAAGTCGGTCGGAAGACAATGTCACCACCAACCACGTACAAAATCTGACC
AACTCGATCTGTAGACCGGCACCGTTCAGCGATGAGCCGGAAGCGATACGAATCCGAGAATTGTGCGATTACTTGCAAAG
GATCACCTACGAAATGGCGTACAGTGGGAAGGCGCCGAGGCCGGTGCGGGTTTACGCCGATGGAATCTACGACCTGTTTC
ACCAAGGACACGCCAGGCAACTTCTGCAAGCCAAAAATGTGTTCCCCAATGTCTACCTCATCGTGGGAGTGTGCAACGAC
AAGCTGACGCACAGCCAAAAGGGGCGCACTGTGATGAACGAGGCGGAGCGCTACGAAGCGGTGCGCCACTGCCGCTACGT
GGACGAAGTGGTCCGAGACGCCCCGTGGGAGGTGGACGAGGCGTACATGCTGAAGCACAAGATCGATTTCATCGCCCACG
ACGACCTGCCCTACGGCACCGACGACAGCAACGACATCTACGCCCCTTGGAAAGCCAAGGGAATGTTTGTAGCGACGGAG
CGAACGGAAGGCGTCTCCACGTCCGACATCGTCGCTCGGATAGTCCGAGACTACGATATCTACGTGCGGAGGAACCTGGC
AAGGGGCTACTCGGCCAAAGACCTCAACATTTCCTATCTTAGTGAGAAGAAGATCCGCCTCCAGAACAAGATGCACGAGT
TGAAGGACAAGGGCCGGAGGGTGATCGACACGATCGGGGAGCGGAAGGACGACATGATCGCCAAGTGGGAGGAAAAGTCG
CGGGAGTTTATCGAGAATTTCCTCCTACTGTTCGGGAGGGAAAGACTGACGAATATTTGGAACGAGTCCAAAGGGAAGAT
TATGAATGCGCTGAGCCCTCCCAGCTCGCCCCTCCCGCCGGCCTCCCCCACGAACGGGGAGTGCGACTTCGGCGAGGAGG
GGATTCCCCCGAGGAAAAACGCCCGGTATGAGTCACCGGGGTCGTCTTCGTCAGCTAGGACCAAGTATCTGAATGAGGAT
TATAGTGACGAGGACGAGTTTTTCCCGGTGGAAAACGGGGTGAAAGAGTAATTTATTGGGTTGTTTATATTGTGCAAATT
TTGTGTAAATGTACCACGATTTAAATTATATTATTATTTATTTATGTGTTATTTATTGTTTGTGTCATTTTTTGTCGTGG
TGTGCGTCACCGTCCATTCAATTGCGACAAAAAATTACCATGTGGTTATTGCGACAAGTAATTATAATTAGAATCATGAG
GCCCGCTTTTTTGCATTGAAAACAAACTTATGAAGTCTTTGCCAAATAATATTCACACTGTAATTTTATTTAGCTGTATT
TATTTTGTACGTATATTAGCGTTGAGTATTAATTTTCAAGTGATAAGAGTAGGGTTAATATTTTCTCCACAAGTGTGATT
ACGACATGTATTGCAGAACTGATAACAGCTTTATTATCTGTTAATAAGTAAATGTCATAAACTAGACCTGGATGTGATCT
ACAAATATGATCCTATTTTTGTAGACTATTTACAAGCACCTTGTTTTGTAGTATTCTAGTGATAACAAGAAAACAACTAA
GCCAAAGCTGTGTTAGAAAAATCAAAATTATGCTCTGGCATAACTTAGCACGTTTGAACATTGGTTGCGAATTTTTGTAT
ACACCAAAGCTAAAGCAATCGAAATTGGTTTTTGTTGATACATAACTTTATGTAATGATTAATGAAGTGTATTCGCCAAG
TCTGTATGTATATTTTATCAATAAAGTTTTTTGGTTA
>XM_008195712.2 PREDICTED: serpin B3 (LOC658356), transcript variant X1
CAAACAGTGTTGAAAGGTTTATACACAAGCATGTTTTGTTGTGATTCATCATGCGTCTCAATATAAACCTGTTCAGGTGT
ATTCACTGTCAGTTTGCAATAACAATTTGCTGTGAGAGGTGTGTTTAACACTTTGGAACACATCGTCGAACTGCCAGCTT
ATCCGAACCAAATGCAAACATGAAGATAACCTTTGCCTCGTTCCTCCTTGTCTTGCTCTCGAAATACTCGCACCAGCAAT
GCCTGTCCCAGGAAGACGATAACAAGTCCAGAAACCCCCTCGGGAGGGAGAGGCTCTACACAGGGCAGCAGGAGTTCTCC
CTGGCCCTTCTGCAGGCCATCAACCAGTTGATGCCCCACGAGAACCTCTTTTTCTCGCCCTATTCCACCTACCATGCCCT
GCTGATCGCCTATTTCCTGGCAGGCGGGCAAACCGAGAGCTACCTCAAGAAAATCCTCAGACTCGAGCCCTCGCAGAATA
AACCAGATTTTTATCAAGCGTATAAACTGGATAAGCTGCAAACACTCACGGCTAATCGCAAGAGCTCGCACCAGTTTACG
AACGCTAATAAAATTTATGTAGCGGATCAGATTGATGTAAGGTCGTGTATCGAGTCATTGTTCAAAGATGAGTTGGAGAA
AATTTCGTTTAAAAATGACCCACAAGCCGCCAGGAATTTGATTAATACGTGGGTGGAGGAACATACGGAGAAGATGATCA
AGGATTTGCTGCCACCTGGAAGTATTGACCAAAGCAGCACGCTGGTGCTGGTCAATGCGGCGTATTTTAACGGCACGTGG
GAAAATAAGTTCAATCCGAATGAAACTAGGCCTGAGATTTTTTATGTGAGTCCTTCGAAGCAGATCATGGTCGATATGAT
GCATGTTGAGGGGACCTTCAACCACGACGTTTCCGAGAGCTTGGAAGCGCACATTCTGGAGATGCCGTACACCGGCAACA
ACATCAGCATGTACATCCTTCTGCCCCCCTTCACCAAAGAAGACGCCATCGACAACACGCTGAAAAAGCTCACTTTGGAG
AAGTTCCAAAGCATCGTCAACAGCGGCAGCTTGACCTCAAAGACCGTCCAAGTCTCCTTCCCCAAGTTCTCCCTCGAACA
CACCGTGGAGCTAGTCCCGATCCTTGAATCGTTGGGTGTGGGCAATCTCTTCAAAAAAGACGCAGATTTCTCAAAACTCT
CCTCTAACCCCGAGGTCTCAGTCGGTCGAGGCATCCACAAAGCAAGAATCGTAATAAACGAGCAGGGGGCTCACGCCGCC
GCCGCCACCGCTTTATTCACTTGGCGCATGATGGGCGACGACGACGACAACCCCATCGAATTCAAATGCAACCGCCCTTT
CGTCTTTCTTATTTACAACAAAAACACGCACACTATCCTCTTCACGGGAGTGTTCAATAGACCCGAATAGCACTTTACTA
ATACCCTGTACTTCTGTATATAGTCGCAATAAAGCTTTACGTAATGTTTTGGGGGTTATTCTAGGTGTTAGAGAAAATGG
GGGTTGGAGATCTGTTCCAAAACGGGGCCGATTTCACCACTTTCACGAAGAGCAAAGTCGAGCTCGGCAACGCCTTGCAC
AAGGCGAGGATTGAGTGCAACGAGGAGGGCACCAAGGCTGCCGCCGCCACTGTGCTCTTCAGTTTCAGGTCGAGCAGACC
GGCTGAACCGGCACAGTTCCACTGCAATCATCCTTTTATTTATGTTATTTACGATAAAGTCGCTAAAGCCGTTTTGTTCA
CCGGGGTCTTCCGGAGACCCGTCTAAGACTTTGTTTTGTTTTTGTGATTGTTATTATTTATTGTCTAAGCACTGTTCTTA
TCTAATATTCATTTCGGGCCGCATTACGTGAAATAAAGACTTTTTAACAC
>XM_015981571.1 PREDICTED: serine protease P98 (LOC662682)
TTATAAAATATGTGTCTAGTCTTAACGATAAGGCTGCACAAATTTAGCCAATTTTGTCGTAAAAAGTCGGTTCAATTTAT
AGTAAAATGTTTTTACTACTAACATTCGTTTCCTACCTTACTGAGTCACTGGGGGTGACAATAGACCCCAACTGTGACTA
TTTTCAAAACATTCAACTTGGTCAGGAATATTTTATTTATAATAAAGAATATCCCAATAATTATGGGCCTTCAACTGCTT
GTCGCTGGTCAGCTACTAGTCCTGAAAACACCGTTATTGTCTTAACTTGTAACGACTTGAACATCCCTTCTTCACCCAAC
TGCCAAACCGACAAACTACTGTTTTCACTCACTGGAAAGGAAAATTTCGAAGACGGCCAACAATATTGTGGCAACAGCAT
TTTCAGTACATACACACAAAGCAATTCGTTATCAGTTGGTCTGTTTTCAAATGAAAACAGTCCCGGTGGTGTGTTTGTTT
GTTCTTTGGCAGCTATGCGCTTGCCGGAATCTGGTGGCTGTTCCTGCGGTTTGCAACAGGAAACTAAAATTGTAGGTGGG
CAAGAAACCGGAGTCAATGAGTTTCCCTCAATGGCAGCTTTAATTAATCCTTCGACTAGTGAAGCTTTCTGTGGAGCTTC
GTTAATTACGGATAACTACGCCTTAACTGCAGCTCACTGCCTCCTGAATAATGAACCTAATAATTTAGCCTTGTTGGTGG
GAGATCATAATTTGAACACTGGGTCAGACACTGCAACAGCGGCTTTATATCGTGTGCAAAGCATCGTCCGACATCCCTCA
TACGACTCTCAGTCTAGACACAACGACATCGGAGTCGTCAAAACTGAGCAAAAAATTGAATTAAATGCTGCCGTTTACCC
CGTGTGTCTTCCATTCTACTACGGTGGAGACAGCTTCGTAAATCAAAAAGTTACAGTTTTAGGTTGGGGTTTCACCGATG
TTTCCGGACAGAAAGCAGACGCTTTACAAAAGGTTGACCTAACGGTTGTTGATAACAACTATTGTGATTCCCGCATAGAC
GAAGAAATTTGGTCAACTCAAATTTGTACGTACACTCCTGGCAAAGACTCGTGTTTCAGTGATTCTGGGGGTCCACTGCT
CTGGAAAGGTTCCACTTCTCAAAGTGGTAAACTAGAATTGGTTGGGATTATTTCCTACGGAGTTGGGTGTGCAACTTCAA
GACCAGCCGTGAATACAAGAGTTACAGCTTTCTTGTCATGGATTGTTTCAGTATGCAGCGAAAGTGGGGAAACAACACAT
TTAAGGTGTTTTTCTTCAAAAAACACGAGTTTTTCAAATTTAGTTGTTCTAGAAAATAGACGAAACATGCAAGGCGGAAA
CTTGTATCGAACCATGGGTTTTGCCGCCCTTTTTAACTTCCTGATGCCGGTTTCGATGGCCATCGACTCAAATTGTGACT
TTTACCAAGACATGGAATTAGGACAAAACTACTACATTTACAATCCGGGGTATCCGAATTATACCGGACCTCCAATTGCT
TGCCGATGGGTTGGGAAAAGTCCCGTTGGCACCGTCATAGTCCTAACGTGTGAAGATATTGATATATCGACTTCTTATAA
CTGCTACAGCGATCGGCTTTCTGTTTCCCGAAGCGGAGATGAAAACTTACAAAAGCAGACCACAAACTATTGCGGGAAGA
CGTCGACTACAGTTCTAACCGAAGACAATGCTATTGCAGTTGGGTTCTTCTTAACTAACCCTATGTACGGGGGGCGTTTT
TCTTGCTCTTTAACACCGATGCAAACATCGCCTCCTACCACAACCACGGCACGACCCAACACTTGTGACTGCGGTTGGAA
AAAAGGGACTAGGATTATTGGAGGGCATGAGACCGGTATTAACGAATACCCATCAATGGCCGCTATGGTCGATCGCTGGA
CGTTCGATGCCTTCTGTGGTGCCTCAATTATTTCAGACAGATACGCCCTAACTGCTGCTCACTGTCTTTTACATAAAACA
CCCGACGATTTTGCTTTACTAGTGGGAGACCACAATATGACTTCTGGCGATGACACCCCTTATGCCGCCGTTTACAAAAT
TTCAAATATGTTTTCACACCCGTCATACGACCAAAGCACCCAACTTAATGACATTGCGGTTTTGCAAACTGAAAAACCAA
TCGAGTTCAGCCTTTTTGTAGGCCCCGTTTGTCTGCCATTTAGATACACGTCGGTCAATTTTCTCAGCCAAACTGTTACA
GCTTTAGGTTGGGGTTTTGTCGATGTCGCTGGGCCAAAGTCAGACACACTTCAAGAAGTCGACTTGACTGTGGTTTCTAC
AGAAGAATGCAACGCTACGATCACAGACAACCCTGTAACCTATCGTCAAATCTGTACCTACGCACCTAATCGAGATGCCT
GCCAGAGTGACTCTGGAGGACCGATTCTCTGGCAAGACCCAAACACAAGGAGACTACAGTTGCTTGGAATCATTTCTTAC
GGAATCGGATGTGCAACTTCGAGACCAGCAGTAAATACAAGAGTTACGTCATATCTTAGGTGGATTGTGTCTGTTACTGA
AGATGCTTTCTACTGTATCAAATAGTACAACAATTACCAAAAAATCGCCACTATTTAATAAAGACTTATAAAGAGCA
>XM_967397.4 PREDICTED: suppressor of cytokine signaling 2 (LOC661222), transcript variant X2
CTCGCATTCGGCAAACGGCAGTTCGGCCGACAAGTCAATCAATAACATAACCTAAAAGTAGTGTAACAAAAGTCACCGAG
TTGGCCTAGGAGAACAATTGAAAGTGTCTTATTGTAAAATGTGTCCCAGTGCGCCTAGTGTGGAACGGACGAGTGCATAA
ACAGTGCAAGTTCCATTTGGGATTATCCACAATGTGCCTCTTCGGATGGTGTCCTTAAGGATTAGGCTTAGTTTTGTTTG
TTGCAGAAGACTGATTGTTCCGGGCATGGCATATGCCTGCAATGTTAGGCTGTAGCACCGTATGCCCCAACTGCAAGCAC
CAATTCACGTGCTGCGCCCCGGTGCCGCCATGCTGCTCCCTGCGGAGGTCGGTGCACGTCCTGTCCGGCGGCGGCATCGT
GCCGCCCCTGTCGCCCTGCCCCTCGCCCCAAGTCTCCCCCAGCGTGCCGCTGACGTTCGTCCTGCCGCCGCTCGGGGGCC
TGCCGGCGCCGCCCCCCGAGGCCAAGCCCGAGACCGAGTTCGCGCGCCTCCAGGACATCGTCAAGGCTCTGCGCCTATCC
GGCTGGTACTACGAGGGCCTCACCTTCGACAGGAGCGATGAGCTGCTCAAGGACACCCGAGTGGGCACCTTCCTCGTGCG
CAACTCCTCCGACCCGCGCTTTCTCTTCTCGCTGAGTGTGCAGACGGACCGCGGCCCCAAGTCCGTCCGGCTGTTCTACA
CCAACGGCCACTTCCGGCTCGACGCGCAGCCCCACCTGCAGGCCTCCATGCCGCTCTTCCCCGGCGTCATCGAGCTGGTG
CAGCACTACGTGCGCCGCCGCAAGGACACCCAGGTGTGGGTGGACCCGCAGGGGAAGTGCCTCTCGTCCATATACCTGGA
CCGGCCGCTGCGCCGGGAGCCGGCGCCGCCCAGCTTGAAGCACCTGGCGCGGCTCGCGATCCACCGGCAGCTGCGGGACG
CGTCCGAGGTGCGGATCTTCAAGCTGGGCTTGCCCACCTCGCTGGCGGTGTTCCTGGCCGAGTACCCGTACGCGCTCTAG
TGGCACCAAAGACTGGTCGGTACCTTCTACATACCGACGTTCAGGGAACACCATCAAAGTATTCTAAACGCGATAGATAG
GATAACAAATTACCGACGTCTGTTTGTTAATCGAAACGTGCGTAAGCCATATTGGCTGCTGATAATGATTGTATTTTGTT
ACGGCATATATTTTTTTATAAAACGAAAAAACACTAGCTTGGGATCGTAGCACACTGGCGAGCGACACACGAAGGGCCTT
AATCTCAAATGTTTTAGCCAACGGTATTTTAATTATTTATTTTAGCTGTAAGCGTTTTAGTGTCCAGTGGACTGGAGATA
CTCTACCAATCGTCGACTTGTATTATACTTTTAAGTTAGTGTGTGTACTAAACTTTAGACTAGAGCTTGGCTGGAATCCG
GCTCTGGACAATCATCATCCTTGTTAGAATAGTAAAACTAGTCTGAATAAAACAATCATTGTTGAATTTTTTTAAACAAG
AGTTTGAGATTAACAAGCGGATGATAACGTTGTAATATGAATGTATTTATATTTTGTTGTAAACACGTCGAGAATGAGAG
GGAGCGATTGTATGTCTGTTTAGTTAATTCAAGAATGTATTTATTTCTCTAGGAAATTATTAAATTATTTATTATTA
>XM_015980043.1 PREDICTED: probable multidrug resistance-associated protein lethal(2)03659 (LOC657021), transcript variant X4
AACAAATACAAAAAATTGTGCTGAGTTAATAAAATCGAATGTTTGTGTAGAATTGTGCTTGGTAATCTGATTTGTGTTTA
TTTAATCATTTATCAATATGTTATCACGTATTTCATTCTTATCTGCAAATGCTACCCTAGCACACCTTTTACCACCACAT
TTATAATACAACCGTTTTCATTTGCATAAATGATTAAACAGAGAGGAGCAACGACCTTCACAACAATTTTTAAATTCCAT
TGTAAACATGATAGATCCAAATGTAAACCATTATATATTATTCTGTTGGCGTTTCTTAATCACAGTTACAAACGTGGCGA
AAGATAATTTAGTGTTTTAATTTTTTGCCAACTGCTTTAGCGAATAGGTGATTTTATGAATGGGCCCTGACATTTCAAAA
TTGATATCTCAGATCAATAATCACACTAATCACTTTCATGACGTGGTGACAGACTGCTCAAATAGAGAGCTAAAATCTCA
GGCGAGTATTCATATTAATCAAAAGAACAAAAAACTGGTAAAATGGATAGGAAAAAGACCAAAACAAAAATTCATCCCGA
GTTAAATTCAAATTTTCTATCAAAACTCTTTTTTTGTTGGACTCTTCCACTGTTCCGTAAAGGACTTAAAAAGGAACTAT
CCGAGGAAGATATTTACCCGACGTTAGAAAAATTTGACTCCCATAAATTGGCAGATCGGTTAGAAAAAGCCTGGAACCAG
CAACGAAAAGCAGGCGCTAAACCTTCTTTGTGGAAGGCAGTGTGGCAGATTTTTAAATGGGATATACTTCAGTGTATGGC
CGTACATGCTTTCTTAAATTTATTTATAAGAATTGTCAAACCAGTGGCGTTAGGAAAACTTATGGGTTACTATTCCTTGA
ATGAAACAAAATCTTCCACAGATTACAGCGTTATTTACGCCACGGTTATAATTGTGGCGACATTTGCGGACGCAATTTTG
TTTACTTTGTACATGATGCAGTACTTATCAGTGGCACTAAAAGTCAAAGTAGCTTGCACGGCTTTAATTTTTCGAAAAAA
TTTACAACTGAGAAATGGAGAAGCTTCTGTAGGTCACATTGTTAACTTGCTGTCGAATGATTTGGGTCAGTTAACAAATT
TTTGGCGTTATTGTCATTCCGTTTGGGCTTCGCCTCTACAAGCTGCTATTGTACTTTACCTCATTTACTTAATGTCTGGA
CCTACGGCTTTAGTTGGAGTTGGTTTCGTGATAATTATCATTCCTCTACAGTTGTCCATAAGCAAAATAGCCGCAGCATT
CAAACTAAAATCAGCTCTGAAAACTGACGAAAGGATTCGGCACATGAATGAAGTAATTTCGGGAATACAAGTTATTAAAG
TTTACACGTGGGAACAACCATTTATTAAGTTGATACAGTTAATCAGAAGACAAGAAATGAGATTGATAAAAATTGTCAAC
TACGTAGAGGCACTGTTGACTTCGTTTTCGTACTTTGTCAACCGCACTGCAGTTTTCTTTTGTATCTTGACATATGTGCT
AACAGGAAATACGCCGAATGCTGAATATGTTTATGTTGTGTTTTCATTTTACGCAATTTTGATGTCAACGTTATCAATGG
CGTTACCGATAGCAGTGTCTGACATTTTAAAGACTAATGTCTCTGTGAAGCGAATAGAGAACTTTTTAAATTTAGAGGAG
ATTCAAAGAAAAACTGAACCCCTTAACCAAATTGGAATCAAAATTGAAAACGCAACTGCCAAATGGTCAAAAGATTCACA
AGACAATACAACCTTGCAAGATATCAGTTTTAACGCTTTTCCTCAGCAAACAGTTGCGATAGTGGGCTCCGTGGGTTCGG
GTAAATCCAGTTTATTACAACTATGTCTCGGAGAAATTTCTTTGCTTGATGGTTCTGTACAAATCGGTGGTAAAATTTCT
TACGCTAACCAAGAGTCTTGGTTATTTGGTGGCACTGTCAAAGACAACATATTATTTGGCCAACCCATGGCTCCCGATAG
ATATGATGAAGTTATCAGAATATGTGCCTTAGTTGATGATTTGAGCCATTTTCCTCACGGAGATAACAGTATTGTTGGTG
AACGTGGCATTCTTTTGAGTGGTGGCCAGAAAGCAAGGATAAACCTTGCAAGGGCACTCTACCGAGAAGCAGATATTTAT
CTGCTTGATGATCCATTATCAGCAGTTGATGCTAAGGTTGGAAAACAAATTTTCAACAACTGTATCAATGGTTATCTGAA
GAACAAATGTACAGTGCTAGTGACGCATCAAATTCAGTACCTGACTTTAGTAGATACCATCTATTTGTTGTCAGAAGGAC
GCATAATATCGTCTGGCAGTTACAAAGATCTCCAAGAGTCGCTAACTGATTTCGGTAGATTTTTGGTAAATAGTGATGAA
AATGAAGAACACGATGAAAATTTGGAACAAAAATCTGTAAATAAAGACTGTAGAAAGGAAAACGAGAATGAAGAAAGTAG
AGCTTCCGGAAAGGTTGCTAGAAAAGTTTACACAACTTACTTACGTTCTTTGGGGTCATGTTGCACTGTTTTTATAGTTT
TTGTGATGTGTATTTTGACCGAATCTTGTGCCACTGGCGCAGATTACTTTAGCACATTTTGGGTTAATCTAGAGCAAAAG
CGGGTTATGCCCAACGTAACAATGACCACTATTGAAAGTTTGTTTTTGACGAAGGAAACATGTATTTATTTTTATTCTTC
TTTGATTGGGGTTTTAATAATATTAACTGCGGTCCGCACACTGTCATTTATTAAAAGTTGCGTGAACGCTTCGATTCGTC
TGCATGATAAAATGTTTGCAAAAATTATAAACGCTTCTATGAACTTCTTCTACAGAAATTCTTCAGGAAGAGTATTAAAT
CGTTTTTCAAAAGACATTGGAAATGTAGACCAAGAACTTCCAATAGTGTTAATGTATGCAGTTGAAATGACTTTGGAAGT
TTGTGCGTCCGTTATAGCAATCTGTGTAATAAATCCTGTAACCCTACTGCCAACACTTGTGATATTCGTTATTATGTATT
TTATTAGAAAGGTCTATTTGGCAAGTAGTTTAAGTATAAAGCGAATGGAGGCTACGCGTAACAGTCCAATTTTTGCCCAT
TTGTCGGAATCTGCCAGAGGCCTTACGACAATAAGGGCACTTGAAGCTAACCGCATTGTTGAAGCGGAATTTAATAATCT
ACAAAATGCACATACTTCAGTGCATTACATGAACATTTGCGCTAATAGAGCTTTTGCTATATGGCTTGACAGTACTTGCA
TACTTTACCTTTTGATTGTCACTGTGTTTGCTCTAATGTGGGAAACGTATGGTGGCAATGTTGGGTTTATTCTAACACGA
GCAATGGGTTTAACTGGTTTGTTCCAATGGGCAATAAGAATGTGGAGCGTACTGGAAATGCAAATGTCTTCCGTTGAAAG
AGTTGTCGAGTATACACAAATTGAACAGGAAAACGACAACAAAAAGAAAATTCCTTCAAGTTTGTGGCCTGATTCGGGAA
AAATTGAATTTCAGTCTGTCTATATGCAATATTCCACGCACAGTCCTTATATTCTCAAGAAACTGAATTTTTTGGTGAAA
CCTAGGGAAAAAATTGGAATCGTGGGTCGAACTGGAGCTGGCAAATCGTCTCTGATTCCAGTATTATTCCGCTTAGTCAA
TTTTGAAGGCCACGTTTTTATTGACGACGTTGACACCAAAGAAATTTCATTATCCTCCTTGAGATCAAAAATTTCGATAA
TTCCGCAAGATCCTGTTCTGTTCGCAGGATCGGTACGAAAAAATTTAGATCCTTTCGACCGCTACACGGATAGTGAAATC
TGGGACGTTCTGGAAGAAGTGCAATTGAAAGACTTTGTCAGCAGTTTGCCTTCAGGGATATTCAGCGAACTGTCAGAAGG
TGGTTCCAATTTCAGTGTTGGTCAAAAGCAGTTGATTTGTTTAGCAAGAGCTTTGTTGCGGAGGAATAAAATTTTAATTC
TTGACGAAGCTACTGCCAACGTTGACCCTCAAACCGATGAGCTTTTACAGAAGACTATCAGAAAGAATTTTGAAGATTGT
ACAGTTTTAACTATCGCTCATCGTTTGCACACGATTATGGATTCTGATAGGGTCATGGTCATGGATGGGGGAATAGTTAC
TGAATTTGATCACCCAGATCTGTTACTAAAAAATGAGGGAGTTTTTTATACTTTAGTTATGGAAACTGGGAAAAGTTTAG
GGAAAAAACTTAATTGAAGTGCCAGTAAATTTCCAATGTGTTTTATAAAACATTTTCTTTTAATCTAAAATTTTATATGA
AGTCTAGTTGTTGCTTCTGACAATAAATTGTACTTTATTATTGAACCCATTTTGTATTCTGAATTCTAATAAATCGTAAG
TCACATTGTA
>XM_008194991.2 PREDICTED: probable multidrug resistance-associated protein lethal(2)03659 (LOC657021), transcript variant X1
ATTATTCTAGCAAGTGTCACCATCACAGCTTAATAATTTTAATACATATACTTTTAATTCACTTATTAGTCAGTATAGTT
TAATGAATCCAAGGTTGACAAAACAAACGAACCAAATGAAAGTGACTCGACCCGTTAGAATTAGAGGCAACTAATTTAGC
AGACAGCAGACCTACGCTGATTCATAATCATTACATCGTAATTTTATCTAACTTATTTACAGTGTTCTGCATTAGAAAAA
TGATCATCACTCTCAAAACTTTGTCTATATTAGTCATTCCGCGGTCTCGGACAGGTACACGATAAGTTTCTTCTTGTGCG
ATTCCAAATTGATGAGAGCTAAAATCTCAGGCGAGTATTCATATTAATCAAAAGAACAAAAAACTGGTAAAATGGATAGG
AAAAAGACCAAAACAAAAATTCATCCCGAGTTAAATTCAAATTTTCTATCAAAACTCTTTTTTTGTTGGACTCTTCCACT
GTTCCGTAAAGGACTTAAAAAGGAACTATCCGAGGAAGATATTTACCCGACGTTAGAAAAATTTGACTCCCATAAATTGG
CAGATCGGTTAGAAAAAGCCTGGAACCAGCAACGAAAAGCAGGCGCTAAACCTTCTTTGTGGAAGGCAGTGTGGCAGATT
TTTAAATGGGATATACTTCAGTGTATGGCCGTACATGCTTTCTTAAATTTATTTATAAGAATTGTCAAACCAGTGGCGTT
AGGAAAACTTATGGGTTACTATTCCTTGAATGAAACAAAATCTTCCACAGATTACAGCGTTATTTACGCCACGGTTATAA
TTGTGGCGACATTTGCGGACGCAATTTTGTTTACTTTGTACATGATGCAGTACTTATCAGTGGCACTAAAAGTCAAAGTA
GCTTGCACGGCTTTAATTTTTCGAAAAAATTTACAACTGAGAAATGGAGAAGCTTCTGTAGGTCACATTGTTAACTTGCT
GTCGAATGATTTGGGTCAGTTAACAAATTTTTGGCGTTATTGTCATTCCGTTTGGGCTTCGCCTCTACAAGCTGCTATTG
TACTTTACCTCATTTACTTAATGTCTGGACCTACGGCTTTAGTTGGAGTTGGTTTCGTGATAATTATCATTCCTCTACAG
TTGTCCATAAGCAAAATAGCCGCAGCATTCAAACTAAAATCAGCTCTGAAAACTGACGAAAGGATTCGGCACATGAATGA
AGTAATTTCGGGAATACAAGTTATTAAAGTTTACACGTGGGAACAACCATTTATTAAGTTGATACAGTTAATCAGAAGAC
AAGAAATGAGATTGATAAAAATTGTCAACTACGTAGAGGCACTGTTGACTTCGTTTTCGTACTTTGTCAACCGCACTGCA
GTTTTCTTTTGTATCTTGACATATGTGCTAACAGGAAATACGCCGAATGCTGAATATGTTTATGTTGTGTTTTCATTTTA
CGCAATTTTGATGTCAACGTTATCAATGGCGTTACCGATAGCAGTGTCTGACATTTTAAAGACTAATGTCTCTGTGAAGC
GAATAGAGAACTTTTTAAATTTAGAGGAGATTCAAAGAAAAACTGAACCCCTTAACCAAATTGGAATCAAAATTGAAAAC
GCAACTGCCAAATGGTCAAAAGATTCACAAGACAATACAACCTTGCAAGATATCAGTTTTAACGCTTTTCCTCAGCAAAC
AGTTGCGATAGTGGGCTCCGTGGGTTCGGGTAAATCCAGTTTATTACAACTATGTCTCGGAGAAATTTCTTTGCTTGATG
GTTCTGTACAAATCGGTGGTAAAATTTCTTACGCTAACCAAGAGTCTTGGTTATTTGGTGGCACTGTCAAAGACAACATA
TTATTTGGCCAACCCATGGCTCCCGATAGATATGATGAAGTTATCAGAATATGTGCCTTAGTTGATGATTTGAGCCATTT
TCCTCACGGAGATAACAGTATTGTTGGTGAACGTGGCATTCTTTTGAGTGGTGGCCAGAAAGCAAGGATAAACCTTGCAA
GGGCACTCTACCGAGAAGCAGATATTTATCTGCTTGATGATCCATTATCAGCAGTTGATGCTAAGGTTGGAAAACAAATT
TTCAACAACTGTATCAATGGTTATCTGAAGAACAAATGTACAGTGCTAGTGACGCATCAAATTCAGTACCTGACTTTAGT
AGATACCATCTATTTGTTGTCAGAAGGACGCATAATATCGTCTGGCAGTTACAAAGATCTCCAAGAGTCGCTAACTGATT
TCGGTAGATTTTTGGTAAATAGTGATGAAAATGAAGAACACGATGAAAATTTGGAACAAAAATCTGTAAATAAAGACTGT
AGAAAGGAAAACGAGAATGAAGAAAGTAGAGCTTCCGGAAAGGTTGCTAGAAAAGTTTACACAACTTACTTACGTTCTTT
GGGGTCATGTTGCACTGTTTTTATAGTTTTTGTGATGTGTATTTTGACCGAATCTTGTGCCACTGGCGCAGATTACTTTA
GCACATTTTGGGTTAATCTAGAGCAAAAGCGGGTTATGCCCAACGTAACAATGACCACTATTGAAAGTTTGTTTTTGACG
AAGGAAACATGTATTTATTTTTATTCTTCTTTGATTGGGGTTTTAATAATATTAACTGCGGTCCGCACACTGTCATTTAT
TAAAAGTTGCGTGAACGCTTCGATTCGTCTGCATGATAAAATGTTTGCAAAAATTATAAACGCTTCTATGAACTTCTTCT
ACAGAAATTCTTCAGGAAGAGTATTAAATCGTTTTTCAAAAGACATTGGAAATGTAGACCAAGAACTTCCAATAGTGTTA
ATGTATGCAGTTGAAATGACTTTGGAAGTTTGTGCGTCCGTTATAGCAATCTGTGTAATAAATCCTGTAACCCTACTGCC
AACACTTGTGATATTCGTTATTATGTATTTTATTAGAAAGGTCTATTTGGCAAGTAGTTTAAGTATAAAGCGAATGGAGG
CTACGCGTAACAGTCCAATTTTTGCCCATTTGTCGGAATCTGCCAGAGGCCTTACGACAATAAGGGCACTTGAAGCTAAC
CGCATTGTTGAAGCGGAATTTAATAATCTACAAAATGCACATACTTCAGTGCATTACATGAACATTTGCGCTAATAGAGC
TTTTGCTATATGGCTTGACAGTACTTGCATACTTTACCTTTTGATTGTCACTGTGTTTGCTCTAATGTGGGAAACGTATG
GTGGCAATGTTGGGTTTATTCTAACACGAGCAATGGGTTTAACTGGTTTGTTCCAATGGGCAATAAGAATGTGGAGCGTA
CTGGAAATGCAAATGTCTTCCGTTGAAAGAGTTGTCGAGTATACACAAATTGAACAGGAAAACGACAACAAAAAGAAAAT
TCCTTCAAGTTTGTGGCCTGATTCGGGAAAAATTGAATTTCAGTCTGTCTATATGCAATATTCCACGCACAGTCCTTATA
TTCTCAAGAAACTGAATTTTTTGGTGAAACCTAGGGAAAAAATTGGAATCGTGGGTCGAACTGGAGCTGGCAAATCGTCT
CTGATTCCAGTATTATTCCGCTTAGTCAATTTTGAAGGCCACGTTTTTATTGACGACGTTGACACCAAAGAAATTTCATT
ATCCTCCTTGAGATCAAAAATTTCGATAATTCCGCAAGATCCTGTTCTGTTCGCAGGATCGGTACGAAAAAATTTAGATC
CTTTCGACCGCTACACGGATAGTGAAATCTGGGACGTTCTGGAAGAAGTGCAATTGAAAGACTTTGTCAGCAGTTTGCCT
TCAGGGATATTCAGCGAACTGTCAGAAGGTGGTTCCAATTTCAGTGTTGGTCAAAAGCAGTTGATTTGTTTAGCAAGAGC
TTTGTTGCGGAGGAATAAAATTTTAATTCTTGACGAAGCTACTGCCAACGTTGACCCTCAAACCGATGAGCTTTTACAGA
AGACTATCAGAAAGAATTTTGAAGATTGTACAGTTTTAACTATCGCTCATCGTTTGCACACGATTATGGATTCTGATAGG
GTCATGGTCATGGATGGGGGAATAGTTACTGAATTTGATCACCCAGATCTGTTACTAAAAAATGAGGGAGTTTTTTATAC
TTTAGTTATGGAAACTGGGAAAAGTTTAGGGAAAAAACTTAATTGAAGTGCCAGTAAATTTCCAATGTGTTTTATAAAAC
ATTTTCTTTTAATCTAAAATTTTATATGAAGTCTAGTTGTTGCTTCTGACAATAAATTGTACTTTATTATTGAACCCATT
TTGTATTCTGAATTCTAATAAATCGTAAGTCACATTGTA
>XM_008194992.2 PREDICTED: probable multidrug resistance-associated protein lethal(2)03659 (LOC657021), transcript variant X2
CAACTTGTTCCGACCAGCTGCTTTGTTGGTGTTAACTGGTGATTAATGTGTTTGTTATCCAGTAGAATAACCAATTGAAT
TCACGATACAATAAATAATAAATCAGCTAAAATCTCAGGCGAGTATTCATATTAATCAAAAGAACAAAAAACTGGTAAAA
TGGATAGGAAAAAGACCAAAACAAAAATTCATCCCGAGTTAAATTCAAATTTTCTATCAAAACTCTTTTTTTGTTGGACT
CTTCCACTGTTCCGTAAAGGACTTAAAAAGGAACTATCCGAGGAAGATATTTACCCGACGTTAGAAAAATTTGACTCCCA
TAAATTGGCAGATCGGTTAGAAAAAGCCTGGAACCAGCAACGAAAAGCAGGCGCTAAACCTTCTTTGTGGAAGGCAGTGT
GGCAGATTTTTAAATGGGATATACTTCAGTGTATGGCCGTACATGCTTTCTTAAATTTATTTATAAGAATTGTCAAACCA
GTGGCGTTAGGAAAACTTATGGGTTACTATTCCTTGAATGAAACAAAATCTTCCACAGATTACAGCGTTATTTACGCCAC
GGTTATAATTGTGGCGACATTTGCGGACGCAATTTTGTTTACTTTGTACATGATGCAGTACTTATCAGTGGCACTAAAAG
TCAAAGTAGCTTGCACGGCTTTAATTTTTCGAAAAAATTTACAACTGAGAAATGGAGAAGCTTCTGTAGGTCACATTGTT
AACTTGCTGTCGAATGATTTGGGTCAGTTAACAAATTTTTGGCGTTATTGTCATTCCGTTTGGGCTTCGCCTCTACAAGC
TGCTATTGTACTTTACCTCATTTACTTAATGTCTGGACCTACGGCTTTAGTTGGAGTTGGTTTCGTGATAATTATCATTC
CTCTACAGTTGTCCATAAGCAAAATAGCCGCAGCATTCAAACTAAAATCAGCTCTGAAAACTGACGAAAGGATTCGGCAC
ATGAATGAAGTAATTTCGGGAATACAAGTTATTAAAGTTTACACGTGGGAACAACCATTTATTAAGTTGATACAGTTAAT
CAGAAGACAAGAAATGAGATTGATAAAAATTGTCAACTACGTAGAGGCACTGTTGACTTCGTTTTCGTACTTTGTCAACC
GCACTGCAGTTTTCTTTTGTATCTTGACATATGTGCTAACAGGAAATACGCCGAATGCTGAATATGTTTATGTTGTGTTT
TCATTTTACGCAATTTTGATGTCAACGTTATCAATGGCGTTACCGATAGCAGTGTCTGACATTTTAAAGACTAATGTCTC
TGTGAAGCGAATAGAGAACTTTTTAAATTTAGAGGAGATTCAAAGAAAAACTGAACCCCTTAACCAAATTGGAATCAAAA
TTGAAAACGCAACTGCCAAATGGTCAAAAGATTCACAAGACAATACAACCTTGCAAGATATCAGTTTTAACGCTTTTCCT
CAGCAAACAGTTGCGATAGTGGGCTCCGTGGGTTCGGGTAAATCCAGTTTATTACAACTATGTCTCGGAGAAATTTCTTT
GCTTGATGGTTCTGTACAAATCGGTGGTAAAATTTCTTACGCTAACCAAGAGTCTTGGTTATTTGGTGGCACTGTCAAAG
ACAACATATTATTTGGCCAACCCATGGCTCCCGATAGATATGATGAAGTTATCAGAATATGTGCCTTAGTTGATGATTTG
AGCCATTTTCCTCACGGAGATAACAGTATTGTTGGTGAACGTGGCATTCTTTTGAGTGGTGGCCAGAAAGCAAGGATAAA
CCTTGCAAGGGCACTCTACCGAGAAGCAGATATTTATCTGCTTGATGATCCATTATCAGCAGTTGATGCTAAGGTTGGAA
AACAAATTTTCAACAACTGTATCAATGGTTATCTGAAGAACAAATGTACAGTGCTAGTGACGCATCAAATTCAGTACCTG
ACTTTAGTAGATACCATCTATTTGTTGTCAGAAGGACGCATAATATCGTCTGGCAGTTACAAAGATCTCCAAGAGTCGCT
AACTGATTTCGGTAGATTTTTGGTAAATAGTGATGAAAATGAAGAACACGATGAAAATTTGGAACAAAAATCTGTAAATA
AAGACTGTAGAAAGGAAAACGAGAATGAAGAAAGTAGAGCTTCCGGAAAGGTTGCTAGAAAAGTTTACACAACTTACTTA
CGTTCTTTGGGGTCATGTTGCACTGTTTTTATAGTTTTTGTGATGTGTATTTTGACCGAATCTTGTGCCACTGGCGCAGA
TTACTTTAGCACATTTTGGGTTAATCTAGAGCAAAAGCGGGTTATGCCCAACGTAACAATGACCACTATTGAAAGTTTGT
TTTTGACGAAGGAAACATGTATTTATTTTTATTCTTCTTTGATTGGGGTTTTAATAATATTAACTGCGGTCCGCACACTG
TCATTTATTAAAAGTTGCGTGAACGCTTCGATTCGTCTGCATGATAAAATGTTTGCAAAAATTATAAACGCTTCTATGAA
CTTCTTCTACAGAAATTCTTCAGGAAGAGTATTAAATCGTTTTTCAAAAGACATTGGAAATGTAGACCAAGAACTTCCAA
TAGTGTTAATGTATGCAGTTGAAATGACTTTGGAAGTTTGTGCGTCCGTTATAGCAATCTGTGTAATAAATCCTGTAACC
CTACTGCCAACACTTGTGATATTCGTTATTATGTATTTTATTAGAAAGGTCTATTTGGCAAGTAGTTTAAGTATAAAGCG
AATGGAGGCTACGCGTAACAGTCCAATTTTTGCCCATTTGTCGGAATCTGCCAGAGGCCTTACGACAATAAGGGCACTTG
AAGCTAACCGCATTGTTGAAGCGGAATTTAATAATCTACAAAATGCACATACTTCAGTGCATTACATGAACATTTGCGCT
AATAGAGCTTTTGCTATATGGCTTGACAGTACTTGCATACTTTACCTTTTGATTGTCACTGTGTTTGCTCTAATGTGGGA
AACGTATGGTGGCAATGTTGGGTTTATTCTAACACGAGCAATGGGTTTAACTGGTTTGTTCCAATGGGCAATAAGAATGT
GGAGCGTACTGGAAATGCAAATGTCTTCCGTTGAAAGAGTTGTCGAGTATACACAAATTGAACAGGAAAACGACAACAAA
AAGAAAATTCCTTCAAGTTTGTGGCCTGATTCGGGAAAAATTGAATTTCAGTCTGTCTATATGCAATATTCCACGCACAG
TCCTTATATTCTCAAGAAACTGAATTTTTTGGTGAAACCTAGGGAAAAAATTGGAATCGTGGGTCGAACTGGAGCTGGCA
AATCGTCTCTGATTCCAGTATTATTCCGCTTAGTCAATTTTGAAGGCCACGTTTTTATTGACGACGTTGACACCAAAGAA
ATTTCATTATCCTCCTTGAGATCAAAAATTTCGATAATTCCGCAAGATCCTGTTCTGTTCGCAGGATCGGTACGAAAAAA
TTTAGATCCTTTCGACCGCTACACGGATAGTGAAATCTGGGACGTTCTGGAAGAAGTGCAATTGAAAGACTTTGTCAGCA
GTTTGCCTTCAGGGATATTCAGCGAACTGTCAGAAGGTGGTTCCAATTTCAGTGTTGGTCAAAAGCAGTTGATTTGTTTA
GCAAGAGCTTTGTTGCGGAGGAATAAAATTTTAATTCTTGACGAAGCTACTGCCAACGTTGACCCTCAAACCGATGAGCT
TTTACAGAAGACTATCAGAAAGAATTTTGAAGATTGTACAGTTTTAACTATCGCTCATCGTTTGCACACGATTATGGATT
CTGATAGGGTCATGGTCATGGATGGGGGAATAGTTACTGAATTTGATCACCCAGATCTGTTACTAAAAAATGAGGGAGTT
TTTTATACTTTAGTTATGGAAACTGGGAAAAGTTTAGGGAAAAAACTTAATTGAAGTGCCAGTAAATTTCCAATGTGTTT
TATAAAACATTTTCTTTTAATCTAAAATTTTATATGAAGTCTAGTTGTTGCTTCTGACAATAAATTGTACTTTATTATTG
AACCCATTTTGTATTCTGAATTCTAATAAATCGTAAGTCACATTGTA
>XM_008194993.2 PREDICTED: probable multidrug resistance-associated protein lethal(2)03659 (LOC657021), transcript variant X3
ATGGTTTGGGATTTTTCAACTTGTTCCGACCAGCTGCTTTGTTGGTGTTAACTGGTGATTAATGTGTTTGTTATCCAGTA
GAATAACCAATTGAATTCACGATACAATAAATAATAAATCGTACGTCATTTATTGGGAGCTAAAATCTCAGGCGAGTATT
CATATTAATCAAAAGAACAAAAAACTGGTAAAATGGATAGGAAAAAGACCAAAACAAAAATTCATCCCGAGTTAAATTCA
AATTTTCTATCAAAACTCTTTTTTTGTTGGACTCTTCCACTGTTCCGTAAAGGACTTAAAAAGGAACTATCCGAGGAAGA
TATTTACCCGACGTTAGAAAAATTTGACTCCCATAAATTGGCAGATCGGTTAGAAAAAGCCTGGAACCAGCAACGAAAAG
CAGGCGCTAAACCTTCTTTGTGGAAGGCAGTGTGGCAGATTTTTAAATGGGATATACTTCAGTGTATGGCCGTACATGCT
TTCTTAAATTTATTTATAAGAATTGTCAAACCAGTGGCGTTAGGAAAACTTATGGGTTACTATTCCTTGAATGAAACAAA
ATCTTCCACAGATTACAGCGTTATTTACGCCACGGTTATAATTGTGGCGACATTTGCGGACGCAATTTTGTTTACTTTGT
ACATGATGCAGTACTTATCAGTGGCACTAAAAGTCAAAGTAGCTTGCACGGCTTTAATTTTTCGAAAAAATTTACAACTG
AGAAATGGAGAAGCTTCTGTAGGTCACATTGTTAACTTGCTGTCGAATGATTTGGGTCAGTTAACAAATTTTTGGCGTTA
TTGTCATTCCGTTTGGGCTTCGCCTCTACAAGCTGCTATTGTACTTTACCTCATTTACTTAATGTCTGGACCTACGGCTT
TAGTTGGAGTTGGTTTCGTGATAATTATCATTCCTCTACAGTTGTCCATAAGCAAAATAGCCGCAGCATTCAAACTAAAA
TCAGCTCTGAAAACTGACGAAAGGATTCGGCACATGAATGAAGTAATTTCGGGAATACAAGTTATTAAAGTTTACACGTG
GGAACAACCATTTATTAAGTTGATACAGTTAATCAGAAGACAAGAAATGAGATTGATAAAAATTGTCAACTACGTAGAGG
CACTGTTGACTTCGTTTTCGTACTTTGTCAACCGCACTGCAGTTTTCTTTTGTATCTTGACATATGTGCTAACAGGAAAT
ACGCCGAATGCTGAATATGTTTATGTTGTGTTTTCATTTTACGCAATTTTGATGTCAACGTTATCAATGGCGTTACCGAT
AGCAGTGTCTGACATTTTAAAGACTAATGTCTCTGTGAAGCGAATAGAGAACTTTTTAAATTTAGAGGAGATTCAAAGAA
AAACTGAACCCCTTAACCAAATTGGAATCAAAATTGAAAACGCAACTGCCAAATGGTCAAAAGATTCACAAGACAATACA
ACCTTGCAAGATATCAGTTTTAACGCTTTTCCTCAGCAAACAGTTGCGATAGTGGGCTCCGTGGGTTCGGGTAAATCCAG
TTTATTACAACTATGTCTCGGAGAAATTTCTTTGCTTGATGGTTCTGTACAAATCGGTGGTAAAATTTCTTACGCTAACC
AAGAGTCTTGGTTATTTGGTGGCACTGTCAAAGACAACATATTATTTGGCCAACCCATGGCTCCCGATAGATATGATGAA
GTTATCAGAATATGTGCCTTAGTTGATGATTTGAGCCATTTTCCTCACGGAGATAACAGTATTGTTGGTGAACGTGGCAT
TCTTTTGAGTGGTGGCCAGAAAGCAAGGATAAACCTTGCAAGGGCACTCTACCGAGAAGCAGATATTTATCTGCTTGATG
ATCCATTATCAGCAGTTGATGCTAAGGTTGGAAAACAAATTTTCAACAACTGTATCAATGGTTATCTGAAGAACAAATGT
ACAGTGCTAGTGACGCATCAAATTCAGTACCTGACTTTAGTAGATACCATCTATTTGTTGTCAGAAGGACGCATAATATC
GTCTGGCAGTTACAAAGATCTCCAAGAGTCGCTAACTGATTTCGGTAGATTTTTGGTAAATAGTGATGAAAATGAAGAAC
ACGATGAAAATTTGGAACAAAAATCTGTAAATAAAGACTGTAGAAAGGAAAACGAGAATGAAGAAAGTAGAGCTTCCGGA
AAGGTTGCTAGAAAAGTTTACACAACTTACTTACGTTCTTTGGGGTCATGTTGCACTGTTTTTATAGTTTTTGTGATGTG
TATTTTGACCGAATCTTGTGCCACTGGCGCAGATTACTTTAGCACATTTTGGGTTAATCTAGAGCAAAAGCGGGTTATGC
CCAACGTAACAATGACCACTATTGAAAGTTTGTTTTTGACGAAGGAAACATGTATTTATTTTTATTCTTCTTTGATTGGG
GTTTTAATAATATTAACTGCGGTCCGCACACTGTCATTTATTAAAAGTTGCGTGAACGCTTCGATTCGTCTGCATGATAA
AATGTTTGCAAAAATTATAAACGCTTCTATGAACTTCTTCTACAGAAATTCTTCAGGAAGAGTATTAAATCGTTTTTCAA
AAGACATTGGAAATGTAGACCAAGAACTTCCAATAGTGTTAATGTATGCAGTTGAAATGACTTTGGAAGTTTGTGCGTCC
GTTATAGCAATCTGTGTAATAAATCCTGTAACCCTACTGCCAACACTTGTGATATTCGTTATTATGTATTTTATTAGAAA
GGTCTATTTGGCAAGTAGTTTAAGTATAAAGCGAATGGAGGCTACGCGTAACAGTCCAATTTTTGCCCATTTGTCGGAAT
CTGCCAGAGGCCTTACGACAATAAGGGCACTTGAAGCTAACCGCATTGTTGAAGCGGAATTTAATAATCTACAAAATGCA
CATACTTCAGTGCATTACATGAACATTTGCGCTAATAGAGCTTTTGCTATATGGCTTGACAGTACTTGCATACTTTACCT
TTTGATTGTCACTGTGTTTGCTCTAATGTGGGAAACGTATGGTGGCAATGTTGGGTTTATTCTAACACGAGCAATGGGTT
TAACTGGTTTGTTCCAATGGGCAATAAGAATGTGGAGCGTACTGGAAATGCAAATGTCTTCCGTTGAAAGAGTTGTCGAG
TATACACAAATTGAACAGGAAAACGACAACAAAAAGAAAATTCCTTCAAGTTTGTGGCCTGATTCGGGAAAAATTGAATT
TCAGTCTGTCTATATGCAATATTCCACGCACAGTCCTTATATTCTCAAGAAACTGAATTTTTTGGTGAAACCTAGGGAAA
AAATTGGAATCGTGGGTCGAACTGGAGCTGGCAAATCGTCTCTGATTCCAGTATTATTCCGCTTAGTCAATTTTGAAGGC
CACGTTTTTATTGACGACGTTGACACCAAAGAAATTTCATTATCCTCCTTGAGATCAAAAATTTCGATAATTCCGCAAGA
TCCTGTTCTGTTCGCAGGATCGGTACGAAAAAATTTAGATCCTTTCGACCGCTACACGGATAGTGAAATCTGGGACGTTC
TGGAAGAAGTGCAATTGAAAGACTTTGTCAGCAGTTTGCCTTCAGGGATATTCAGCGAACTGTCAGAAGGTGGTTCCAAT
TTCAGTGTTGGTCAAAAGCAGTTGATTTGTTTAGCAAGAGCTTTGTTGCGGAGGAATAAAATTTTAATTCTTGACGAAGC
TACTGCCAACGTTGACCCTCAAACCGATGAGCTTTTACAGAAGACTATCAGAAAGAATTTTGAAGATTGTACAGTTTTAA
CTATCGCTCATCGTTTGCACACGATTATGGATTCTGATAGGGTCATGGTCATGGATGGGGGAATAGTTACTGAATTTGAT
CACCCAGATCTGTTACTAAAAAATGAGGGAGTTTTTTATACTTTAGTTATGGAAACTGGGAAAAGTTTAGGGAAAAAACT
TAATTGAAGTGCCAGTAAATTTCCAATGTGTTTTATAAAACATTTTCTTTTAATCTAAAATTTTATATGAAGTCTAGTTG
TTGCTTCTGACAATAAATTGTACTTTATTATTGAACCCATTTTGTATTCTGAATTCTAATAAATCGTAAGTCACATTGTA
>XM_008194994.2 PREDICTED: probable multidrug resistance-associated protein lethal(2)03659 (LOC656937)
CTCCAGTTGTGTTATTTCAGTTCTTTTACAAGTATGAAGTAATATTACACAATATTGAGAATTGTTACAAAAAATTTGTA
CATTCAACCATTATAAGAGAGTAGCAGTTATTCGAAATACACTAGTTATCAGTTAGTTGTATAGTTTGCAACATTTAGTG
TATGCAGTATTAGCTCATCTACGCAGCTTTAAGTGATTTCCTTGTTATTTGATCTCATCTAATTATTTATAATGGAATCG
AAACATGCCGTCAAAGTTGATCAGTTAAAGAAACATCCTAAGGAAAACTCGAATCTCTTGTCTGATCTCTTTTACTGCTG
GACATTCCCAATGATTAAGACAGGTTTAAAAAAGGCATTATCGGAGAAAGATATTTATCAAACTCTGACCAGTCATCGGT
CCACAAATTTGACAAATAAACTAGAGCGAGCATGGAATAGTCAGAAAAATGGAAGCAATAAACCCTCTCTTTGGAGAGCA
ATTTGGAAGGTTTTTAAATGGGACATAATGCTTTCTATATTTCTTTATTTCGTAACAGACATTGTTCTCAAAATCATCCG
TCTTATAGCTCTAGGAATACTGTTGGGTTACTACTCTCCTAACGCAACAGAAATGAGCAAAAGCGACGCAATTATTTGCG
CTTCAGTTATAGTAACTTCGAGTTTTCTTCTCGAAATATTAGAACATGCCTACATACTTCATTTCCAACAACTGGCAATG
AAAGTACGCGTGGCCTGTGCTTCTCTTATTTATCGAAAAGCTCTAAAGCTTAGTAAGAAGGCATTAAGTGAAACGACCAT
AGGGCATATTATCAATTTATTGTCAAATGACATGCAGAGGCTAGTCGCTGTTTGGGGAGCTTATCATGCTCTTTGGGCAG
CGCCTCTTCAGGCAGCCCTTATCCTTTTTCTACTGTACTGGATCGCAGGACCAACGGCTTTAGTTGGAAATATCTTCCTT
CTAGTACTCACACCGTTGCAGGTGTTCATGACTAAAAAAACTGCCGATTATCGATTAAAAATATCTTTAAAAAGCGACGA
ACGAATACGTTATATGAGCGAAATCATATCAGGAATTCAAGTAATCAAGGTTTACACCTGGGAGTTACCTTTTGTCAAAC
TTATAGACGCTATTAGAAGGAAAGAAATGTATTTTATAAAAATTGCCAACTTCTTAGACTCAATCACAATCGCCTTTGAA
TTCTTCTTTGATCGCACTTCTGTATTTATTTGCCTAGTGACTTACGTTTTGCTTGGGAGTACCCCAGATGCCCAGTATGT
TTTTGTCCTTGCCTCATTCTATGATTTGATGATGCAGTCAGTTTCACTATACTTTCCCCAAGGGTTGACAATAACTCTTC
AAGCAAATGTGGCCATTAAAAGATTTGAAAACTTCCTCAACTTGCACGAAATACAAAACAAGATAATCACAACTAAAGAA
ACTGGAATTACGATAGACCAAGTTTCCGCGAAATGGTCTGAAACTTCCCAACAAAACACTTTATCAGACATCAAATTTAA
CTTGGAGCCAAAACAACTAGTCGCGATAATTGGACCCATTGGTAGTGGGAAATCCAGTCTCTTGCAGTTATGTCTAGGTG
AGTTGGCACCTAACGAAGGTTGTGTAAAAATTGGCGGTCGAATATCGTACGCCAACCAGGAGCCTTGGCTGTTTGCCGGT
TCTGTCAAACAAAACATACTTTTCGGGCAAGCGATGGTTAGAGAGAAGTACCAAGAAGTGATTAGAGTTTGTGCTCTGGA
GGACGATATTGCCCAGTTCCCGTACGGCGATAACACAATCGTAGGCGAACGCGGAATTCTTCTAAGTGGTGGTCAAAAGG
CCAGAATAAACCTCGCCAGGGCAATTTACAAAGATGCTGATATTTATTTACTTGACGATCCTTTATCGGCAGTGGACGCA
CGCGTTGGCAAACAAATTTTCAACAACTGTATTATGAATTATTTAAAAGGCAAATGCACAGTTCTTGTTACTCATCAAAT
TCAGTACTTAAGTTTCGTCGATAAGATATATTTGATGGTAGATGGAAAAGTTGCGGTTTCTGGAAGTTACAAAGAGTTGC
AAGCGTCAGGTGAAGACTTTACTAGACTTTTAAAAGAACATGAAAAATACGACGAAAGTGAGGACGAATCCGTTGTTGAA
AGTAAAGCAAGTAAAGAGGATAAAGAGCAAGACGAAGAAGAAGAGACTTGGATTCAAGGAAAAGTGTCCAAGAAAGTGTA
CATTTCGTATCTCCGTGCCTCTGGAAATTATTTCAGGTTTGCTGTAATGGGAATGTTGTTTATCATGACCGAGATTTTGG
CCACTGGTTCTGATTACTTTATTACTTTCTGGGTGAATTTGGAACAAAAACGAACAGCGGAAAACAAAACCAAAAATGAG
ACTTTATCATCAGATCCTGTAGATTCTTTCTTTACAAATGAAAACTGTATTTACGTTTACACAGCTATAATTGGGGCCCT
GATATTGTTCTCCATTCTACGTTCAATGTCTTTTTTCCAAAGTTGCATGAAAGCGTCTGTCCGCTTGCACGACAAAATGT
TTACTAGCGTAATAAATGCCACTATGAAATTTTTCTACACCAATTCTTCTGGAAGAATACTCAACAGATTTGCCAAAGAC
ATGGGGAGCATAGACGAGACTTTACCTGAAGTGTTTTTGGATGCTCTTCAGATGTCAATGGCAATTATTGGCACGGTCTT
AGCCATATGCATTGTGAGTCCCTGGACTCTCATCCCCAGTATCATAATTGTTATAATAATGTTGCTTCTTAGATTAGTTT
ACCTTTCTACCACTAGAGACGTGAAACGGATGGAATCAACAAACCGGAGTCCAATTTTTGCACATTTAACTGAGTCAATG
AAGGGTTTGACGACAATAAGAGCCTACAACACGCAAGGGATCTTAGAGAAGGAGTTCGATACTTATCAGGACGTACACAC
TTCTATCTATTACATGTATTTGGGCGGCAACAGAGCCCTGGCCGTTTATTTGGACATAGTTTGTGTCCTTTATGTTTTCT
GCATCACGGTCATTGCTTTGACAAAAGAAACCTACGCGGGAAACGTCGGTTTTATGATAACTCAGGGTATGAGTATGAGT
GGTATGTTTCAATGGGGGATACGACAGTGGAGCGAAATGGAGAATCAAATGACTTCGGTTGAACGTGTCGGGGAATACAT
CGATGTTGAACGTGAAAAAGACACTAAAACTAGAGACCCCCCACGACAGTGGCCTGAACACGGCAAAATCGAATTCAAGT
CTGTCTCCATGAGATATTCCTCAAACGATCCATACGTACTCAAAAATCTCAATATCTCGATCACACCTAGAGAAAAAGTG
GGAATTGTGGGTCGAACTGGAGCCGGAAAATCGTCTCTAATCGCAGTGTTGTTCCGTTTGGTTGATTTCGAGGGCAGACT
TATCATTGATGACTGTGATACGAAAGAATTGAGTTTGCCAGCGTTACGCTCCAAAATTTCAATCATTCCGCAAGAACCTA
TCCTATTTTCGGGAACAGTGCGTAAAAACTTAGACCCCTTTGATCAATATCAAGACGACCAAATATGGAGCGTACTGGAG
AAAGTAAAATTGAAGGAATTCGTTGCCAGTTCTGATCTAGGATTACACAGCAATTTGGCAGAAGGCGGATCAAATTTTAG
CGTTGGTCAGAAGCAACTGATTTGTCTGGCTCGAGCGTTACTGAGAGACAGCAAAATTTTGATTCTTGATGAAGCTACCG
CTAATGTTGATCCACACACTGATGAACTGTTGCAGAAGACTATTAGGGAAAATTTCGAAAATTGTACAGTTCTCACTATT
GCACATCGGTTACATACTGTAATGGATTCCGACAAGGTTCTTGTAATGGATGACGGAAAAGCGGTTGAGTTTGATCACCC
CCACGCATTGTTACAAAAGAAGGGAGTTTTCTTTGATTTAGTCATGGAGACGGGGAAAGCAATGGGTGCCAATTTGTCAG
AAATTGCCCAAGAGAATTACTTGAAGAGGCAGAATCTTTTAGCACAATAGTAGACACTAGTACGTACAAAAATTCAAGTT
TCTGTGATAGATACGACCTGATGTACAAATAGTTCGCTCTTCAATGTGATATTTATTATTAAATTATTTAAAAATTGA
>XM_015980042.1 PREDICTED: probable multidrug resistance-associated protein lethal(2)03659 (LOC657102), transcript variant X2
AGCAAATCAGATGGAGAAAGAATGGCTTAGGCAACAGAAATCAAGTACCAAACCTTCTGTGTGGAGGGCGATATGGCGTA
TTTTTAAATGGGATATACTTCAATTTCTGGCATTGTCCGCTTTATTGAAATTATTCGACCCTTCGCTTTAGGAAAACTGA
TGGGTTATTATTCTTTTTCTAACGAAGCTGAGTCTTCTGAATATAACAATGTCATTTATGCGGCAGTTATAATTATAACT
ACCATTGCTGATAATGTCTGCAACAATTTGTGTACAGACCAGTGTTTACAACTGGCAATGCGAGTAAAAGTTGCTTGTTC
GGCTTTAGTTTATAGAAAAACTTTGCGTCTGAGCAACAGAGTCCTTGGTGAAATTTCAATAGGACACATTGTGAATTTAT
TATCAAACGATATGGCACAATTAACAAATTTTTGGCCTAGTTCCGATTGTGTATGGTGTGCACCAGTTCAAACCGCAATT
ATACTTTATTTAATTTATTCGATGTGTGGACCAACTGCATTAGTTGGAGTCGGTTTCGTGTTAGCCCTCATTCCTTTACA
ATTGATTTTGAGTAAGAAAGTTGCCGCTTTACAATTAAAATCTGCTGTGAAAACTGACGAGAGGATTCGTCACATGAATG
AAATCATTTCAGGAATACAAGTTATTAAAGTTTACACGTGGGAGCAATCATTTGTCAAATTAGTACAATTGATAAGGAGA
CAAGAAATGCGAATGATTAAAATTTTACTCTACTTAGAAGTTTGGTTGTCTTCGTTTACGTACTTTGTTAATCGCAGTGC
AGTTTTTCTGTGTGTTTTGACATATGTTTTAACAGGAAATAGCCCAAATGCGCAATATGTTTTTGTCTTGTTTTCATTTT
ACTTAACTTTAATGGGAACATTATCATGGGGATTACCTGCGGCAGTGTCAGATACGTTAAAAGCTAACGTATCTATCAAG
CGATTGGAAAATTTCTTCAATTTGGAAGAAACTGAAAACAAAACTGCATCAACAACCGAAACTGGAATAAGAATCGAAAA
CGCGACTGCAAAATGGTCCAAAAATCCTCAAGACAATACAACATTGCAAGATATCAACTTTTGCGTTCTTCCCCAGCAAA
CAGTTGCGATAGTGGGCTCCGTGGGTTCGGGTAAATCCAGTTTATTACAACTATGTCTCGGAGAAATTTCTTTGCTTGAT
GGTTCTGTACAAATCGGTGGTAAAATTTCTTACGCTAACCAAGAGCCTTGGTTATTTGGTGGCACTGTCAAAGACAACAT
ATTATTTGGTCAACCCATGGTACACGATAGATATGATGAAGTTATCAGAATATGTGCCTTAGTTGATGATTTGAGCCATT
TTCCTTACGGAGATAACAGCATTGTTGGTGAACGTGGCATTCTTTTGAGTGGTGGCCAAAAAGCAAGGATAAACCTTGCA
AGGGCACTCTACCGAGAAGCAGATATTTATCTGCTTGATGATCCATTGTCAGCAGTTGATGCTAAGGTTGGAAAACAAAT
TTTCAACAACTGTATCAATGGTTACCTGAAGAACAAATGCACAGTGCTAGTGACGCACCAAATTCAGTATTTGACTTTAG
TAGATAGCATTTATCTATTGTCAGAAGGACGGATAATATCGTCTGGGAGTTATAAAGACCTCCAAGAGTCGCTAACTGAT
TTTGGAAGACTTCTGGAAAATAGTCATAATGAAGAACACGACGGGGAAAATGTGGAACAAAAAGCAGAGGTTCAAGTTTG
TAGAAAGGAAAATGAGTCTGAAGAAAAAAGAGCGTCCGGTAAAGTTACCGGGAAGGTTTATACGACGTACCTGCGTTCTT
TTGGATCATGTTTTACTGTTATTACAGTTTTTTTGTTGTTTGCTATGACGGAATCGTGTGCTATTGGGGCAGATTATTTC
GTAACATTTTGGGTTAATCTGGAACAAAAACGTGCAACTCCGAATATAACTGTTACTGCCTTTGAAGAATTATTTTTTAC
AAGAGCAAATTGTGTTTATTTTTATTCCTCAATAATTGGTGTTTTAATAATATTAACAGTAACTCGAACACTATCTTTTG
TAAAAATTTGTGTGCATGCGTCCGTTCATCTGCATGATAAATTGTTTGCTAGTGTTGTAAACGCATGTATGGATTTCTTC
TACAGAAATTCTTCTGGAAGGGTACTTAACCGTTTTGCGAGAGACATTGGTAGTATTGACAAACAACTTCCAGACTTGAT
TCTTACTACAGTCCAAATATTATTATCCATTTGTGGTTCTCTTATCGCAATTTCTGTAATAAGTCCTCTAACACTACTGC
CGGCACTTGTAGTCTTTGTGGTTATGTACTATATCAGAAAAATTTTTTTAGCGAGCAGTTTGTGTCTAAAGCGAATGGAG
TCTACATTTAATAGCCCAATTTACGCACATGTGTCGGAATCTGCAAAAGGCCTAACAACTATCAGGGCACTTAGAGCAAA
TCAAATAGTTGAAAAGGAATTTTATAACTTACAAAATTTACATTCCTCAGTTCGTTACATGAATTTAAGTGCTAACAGAG
CTTTTGCAATATGGCTTGACAACTTCTGCGTCTTGTACCTTCTTAGCGCCACTGTATTCGCCCTAACAAGGGAAACACTT
GGCGGCAATATTGGTTTTGTTATAACACGTGCTGTGGGCTTGACTGGAATGTTTCAATGGGGAATAAGAATGTGGAGTTC
ACTAGAAAATGAAATGACTTCTGTTGAACGAGTTGTCGAATATACGCAAATTGAACAAGAAAATGATGACAAAAAGAAAG
TTCCTTCAAGTTTATGGCCTGATGCAGGGAAACTTGAATTTCGATCTGTTTGTATGCAGTATTCAGCGCACAGTCCTTAT
GTTCTCAAAAAATTAAATTTCGTGGTCAAACCTAGAGAAAAAGTTGGAATCGTCGGTCGTACTGGAGCTGGCAAATCGTC
TCTCATTCCAGTATTATTTCGTTTAGTTAATTTTGAAGGGCACGTTCTTATTGACGATGTTGACACCAAAGACATCGCAT
TGTCTACCCTGAGATCAAATATTTCGATAATTCCGCAAGATCCTGTCATTTTTGCAGGATCAGTCCGAAAAAATTTAGAT
CCGTTTGATCTTTACGACGACAATAAGATCTGGAATGTTTTGGAGGAAGTACAACTCAAAGACTTTGTCAGAAATTTACC
TTCAGGGATGTTTAGCCAACTATCGGAAGGCGGTTCCAACTTTAGCGTTGGACAGAAACAGTTGATTTGTTTAGCGCGAG
CACTTTTGAAAAAGAACAAAATATTGATACTTGATGAGGCTACTGCTAACGTTGATCCACAAACGGATGAGCTTTTACAG
AAAACTATAAGGAAGAACTTTGAAGATTGCACAGTTTTAACCATCGCTCATCGTTTGCATACCATAATGGATTCTGACAA
AGTTATAGTAATGGATGGCGGAATAATTGTTGAGTTTGATCATCCAAATGTATTATTAAACAATAAGGGAGTTTTCTACA
ATCTAGTTATGGAAACTGGGAAAAGTATGGGAAAAAAACTGCTCGAAATAGCGCAAAAGAACTACCACATTAAAGAACAT
TGAAGAAAATCTGAAGAAATTATTCAAGAATAAACTTTAATATTGTGATCATTCGAATATGTAACTATATTTAATAAAAT
AAACCATCTCCACAGA
>XM_008194962.2 PREDICTED: probable multidrug resistance-associated protein lethal(2)03659 (LOC657102), transcript variant X1
TTTGGACAGGGTTTCTGCTTGTAACATCGAAATATTTGTCTACCTCATCCATTTGCATTGCTGTAAACAGCCGAAAAAAA
CCTCCTAATTTCGGCACCAACTCAAACAATCATGCTTGAATATCCGGTACATAGGAGAGAATAATCTAGTGCAGTGGTGA
TTGACTATAATTGTTTAAATAAAAGTAGTAAGATTGTTTTCCGAGAATTTAAATAAACTATGTAACATTACGCAATATTG
TAAGATTTTTGCCACTTAAATTTGTTTGCAAACACAGTTTTGATTCAGATCAAACGTGTTCGTTAGTGTAAACTAGTGTC
TAATGGATAAAGCGGAAATTAACAATAAAATGCACACCAAGGAAAGCAAAAGGGAAACTCATCCCCAGCAAAATTCAAAT
TTCTTGTCGAAAATCTTCTTCTGTTGGACTTTTCCTATGTTTCGAAAAGGACTCAAAAAAGAATTATCTGATGAAGATGT
TTATCCAATACTAGCAAGACATGAGTCGCACAAGCTAGCAAATCAGATGGAGAAAGAATGGCTTAGGCAACAGAAATCAA
GTACCAAACCTTCTGTGTGGAGGGCGATATGGCGTATTTTTAAATGGGATATACTTCAATTTCTGGCATTGTCCGCTTTA
TTGAGTTGGTTTATTAGAATTATTCGACCCTTCGCTTTAGGAAAACTGATGGGTTATTATTCTTTTTCTAACGAAGCTGA
GTCTTCTGAATATAACAATGTCATTTATGCGGCAGTTATAATTATAACTACCATTGCTGATAATGTCTGCAACAATTTGT
GTACAGACCAGTGTTTACAACTGGCAATGCGAGTAAAAGTTGCTTGTTCGGCTTTAGTTTATAGAAAAACTTTGCGTCTG
AGCAACAGAGTCCTTGGTGAAATTTCAATAGGACACATTGTGAATTTATTATCAAACGATATGGCACAATTAACAAATTT
TTGGCCTAGTTCCGATTGTGTATGGTGTGCACCAGTTCAAACCGCAATTATACTTTATTTAATTTATTCGATGTGTGGAC
CAACTGCATTAGTTGGAGTCGGTTTCGTGTTAGCCCTCATTCCTTTACAATTGATTTTGAGTAAGAAAGTTGCCGCTTTA
CAATTAAAATCTGCTGTGAAAACTGACGAGAGGATTCGTCACATGAATGAAATCATTTCAGGAATACAAGTTATTAAAGT
TTACACGTGGGAGCAATCATTTGTCAAATTAGTACAATTGATAAGGAGACAAGAAATGCGAATGATTAAAATTTTACTCT
ACTTAGAAGTTTGGTTGTCTTCGTTTACGTACTTTGTTAATCGCAGTGCAGTTTTTCTGTGTGTTTTGACATATGTTTTA
ACAGGAAATAGCCCAAATGCGCAATATGTTTTTGTCTTGTTTTCATTTTACTTAACTTTAATGGGAACATTATCATGGGG
ATTACCTGCGGCAGTGTCAGATACGTTAAAAGCTAACGTATCTATCAAGCGATTGGAAAATTTCTTCAATTTGGAAGAAA
CTGAAAACAAAACTGCATCAACAACCGAAACTGGAATAAGAATCGAAAACGCGACTGCAAAATGGTCCAAAAATCCTCAA
GACAATACAACATTGCAAGATATCAACTTTTGCGTTCTTCCCCAGCAAACAGTTGCGATAGTGGGCTCCGTGGGTTCGGG
TAAATCCAGTTTATTACAACTATGTCTCGGAGAAATTTCTTTGCTTGATGGTTCTGTACAAATCGGTGGTAAAATTTCTT
ACGCTAACCAAGAGCCTTGGTTATTTGGTGGCACTGTCAAAGACAACATATTATTTGGTCAACCCATGGTACACGATAGA
TATGATGAAGTTATCAGAATATGTGCCTTAGTTGATGATTTGAGCCATTTTCCTTACGGAGATAACAGCATTGTTGGTGA
ACGTGGCATTCTTTTGAGTGGTGGCCAAAAAGCAAGGATAAACCTTGCAAGGGCACTCTACCGAGAAGCAGATATTTATC
TGCTTGATGATCCATTGTCAGCAGTTGATGCTAAGGTTGGAAAACAAATTTTCAACAACTGTATCAATGGTTACCTGAAG
AACAAATGCACAGTGCTAGTGACGCACCAAATTCAGTATTTGACTTTAGTAGATAGCATTTATCTATTGTCAGAAGGACG
GATAATATCGTCTGGGAGTTATAAAGACCTCCAAGAGTCGCTAACTGATTTTGGAAGACTTCTGGAAAATAGTCATAATG
AAGAACACGACGGGGAAAATGTGGAACAAAAAGCAGAGGTTCAAGTTTGTAGAAAGGAAAATGAGTCTGAAGAAAAAAGA
GCGTCCGGTAAAGTTACCGGGAAGGTTTATACGACGTACCTGCGTTCTTTTGGATCATGTTTTACTGTTATTACAGTTTT
TTTGTTGTTTGCTATGACGGAATCGTGTGCTATTGGGGCAGATTATTTCGTAACATTTTGGGTTAATCTGGAACAAAAAC
GTGCAACTCCGAATATAACTGTTACTGCCTTTGAAGAATTATTTTTTACAAGAGCAAATTGTGTTTATTTTTATTCCTCA
ATAATTGGTGTTTTAATAATATTAACAGTAACTCGAACACTATCTTTTGTAAAAATTTGTGTGCATGCGTCCGTTCATCT
GCATGATAAATTGTTTGCTAGTGTTGTAAACGCATGTATGGATTTCTTCTACAGAAATTCTTCTGGAAGGGTACTTAACC
GTTTTGCGAGAGACATTGGTAGTATTGACAAACAACTTCCAGACTTGATTCTTACTACAGTCCAAATATTATTATCCATT
TGTGGTTCTCTTATCGCAATTTCTGTAATAAGTCCTCTAACACTACTGCCGGCACTTGTAGTCTTTGTGGTTATGTACTA
TATCAGAAAAATTTTTTTAGCGAGCAGTTTGTGTCTAAAGCGAATGGAGTCTACATTTAATAGCCCAATTTACGCACATG
TGTCGGAATCTGCAAAAGGCCTAACAACTATCAGGGCACTTAGAGCAAATCAAATAGTTGAAAAGGAATTTTATAACTTA
CAAAATTTACATTCCTCAGTTCGTTACATGAATTTAAGTGCTAACAGAGCTTTTGCAATATGGCTTGACAACTTCTGCGT
CTTGTACCTTCTTAGCGCCACTGTATTCGCCCTAACAAGGGAAACACTTGGCGGCAATATTGGTTTTGTTATAACACGTG
CTGTGGGCTTGACTGGAATGTTTCAATGGGGAATAAGAATGTGGAGTTCACTAGAAAATGAAATGACTTCTGTTGAACGA
GTTGTCGAATATACGCAAATTGAACAAGAAAATGATGACAAAAAGAAAGTTCCTTCAAGTTTATGGCCTGATGCAGGGAA
ACTTGAATTTCGATCTGTTTGTATGCAGTATTCAGCGCACAGTCCTTATGTTCTCAAAAAATTAAATTTCGTGGTCAAAC
CTAGAGAAAAAGTTGGAATCGTCGGTCGTACTGGAGCTGGCAAATCGTCTCTCATTCCAGTATTATTTCGTTTAGTTAAT
TTTGAAGGGCACGTTCTTATTGACGATGTTGACACCAAAGACATCGCATTGTCTACCCTGAGATCAAATATTTCGATAAT
TCCGCAAGATCCTGTCATTTTTGCAGGATCAGTCCGAAAAAATTTAGATCCGTTTGATCTTTACGACGACAATAAGATCT
GGAATGTTTTGGAGGAAGTACAACTCAAAGACTTTGTCAGAAATTTACCTTCAGGGATGTTTAGCCAACTATCGGAAGGC
GGTTCCAACTTTAGCGTTGGACAGAAACAGTTGATTTGTTTAGCGCGAGCACTTTTGAAAAAGAACAAAATATTGATACT
TGATGAGGCTACTGCTAACGTTGATCCACAAACGGATGAGCTTTTACAGAAAACTATAAGGAAGAACTTTGAAGATTGCA
CAGTTTTAACCATCGCTCATCGTTTGCATACCATAATGGATTCTGACAAAGTTATAGTAATGGATGGCGGAATAATTGTT
GAGTTTGATCATCCAAATGTATTATTAAACAATAAGGGAGTTTTCTACAATCTAGTTATGGAAACTGGGAAAAGTATGGG
AAAAAAACTGCTCGAAATAGCGCAAAAGAACTACCACATTAAAGAACATTGAAGAAAATCTGAAGAAATTATTCAAGAAT
AAACTTTAATATTGTGATCATTCGAATATGTAACTATATTTAATAAAATAAACCATCTCCACAGA
>XM_001811257.3 PREDICTED: putative fatty acyl-CoA reductase CG5065 (LOC656856)
TAGTGTTTTGCATCGTTGATAATCAATTCAAGTTGAAACAGTAAAATCTTTAATCGACCATTGTCGAAACATTTCTTGGA
GAAAAATATTTGCAAGTGGGGGAATTACAGTTGGCGTGCTTTAACTTTTGCCTCTTCTTTTGTTTCATTCGTACGACGAA
CGTGAAACTAACAAGTTTTTGAATTTGGTGGTGAGTGACGTTTGAGTGAAAAAAAACTTCAAGCGTATCAATGGACCCTA
GCAACCATGACGAATACCCAGATCGCGTGGCCGAAACGTTTGTCGATCGAACACTTCTAATCACAGGCGGCACTGGTTTC
GTTGGTAAAGTTTTCGTCGAGAAATTACTTCGATCATGTCCCGGTATCAAAAAAATCTACCTTTTTATTCGTACGAAAAA
AGACAAAGAACCAAACGAAAGAATCAGAGAGATGTTTAATGGACCGTTGTTCGATTTATTGAAGAAACAACAAGGTGATG
AAATTTTAAAGAAAGTTGAAGCAATTTCTGCAGACATGGAAGCACCTGATTTGGCCTTGGCCGCCTCTGATCGGAAGAAA
TTAGCCGAGGAAGTGGAAATGATTTATCATTGCGCTGCGACAATCAGATTTGATGAATCTCTTCGTAAAGCCGTGTTTCT
CAATACTAGGGGCACTAAACTAATGCTTGATTTGGCTAAAGAATGCAAAAAATTGATCGTTTTCGCCCATTTGAGCACAG
CCTACTGCCACCTCCACGAACGCGTGTTGTACGAAAAAGCATACCCTCCCCCCACCAGTCCCCATCACGTAATCAAAGCT
TGCGAATGGTTGGATGAAAAAGCACTCGATACAATCACAGACAAAATTTTGGGCGACATTCCCAACACTTACGCTTTCAC
TAAAGCTCTCGGCGAGAGCCTGGTCAATGACGAAATGGAAAATCTCCCCACGATTATCCTCCGACCGTCAGTCATTATAC
CAATTTGGAAGGAGCCCCTGCCGGGGTGGACCGACAACATCAACGGGCCGATAGGTCTCCTGATCGGGGCCGGAAAAGGC
GTGATACGGACCATGTATTGTAAAGGCGAAAGTTACGCTGATTACATCCCTGTCGATATCGTCGCCAACTGTTTGATCTG
TTCGACTTTCATTTATTTGCAATCCAATAAAAGAATTTTCAATTTAACGAGTTCGGCTGAATATAAAGTATCATTTGATG
AGATTATTGAAATTGGTCGTAATGTTGTCTCGAATAAAATACCCCTAAATGGGGTCCTGTGGTACCCTGGAGGCTCAATG
AAAAGGTCCAGATGGCACCATAACGTCGATTTTTTCCTCTTCCAGCTGGTACCAGCTGTGTTTCTCGACGCTCTCTTAAT
TGTTTTGGGATATAAACCAGTTTTGATGCGAGTGCAAAAACGCGTCTCCAAAGGCTATGAAGTGTTTGAATATTATGCCA
ACAACCAATGGGATTTCAATAATGACGACTCAATGAAAGCCCGCCAAATGCTCAACCCAAAAGAACGAGCAATTTACAAA
CTAGATGGAGATGGAATTGACTACCACGACTATTTCACCGATTGTGTACGAGCTGCACGTCTCTACATTCTCAAAGAAGG
CGATGAAACAATACCTTCAGCCCGGAGACACATGAGATTGATGCGTTTTGTGGATGTGACGTGCAAAACCCTCCTCTTGT
TTGCATTCCTCTACATGTTGTATAAGTATTTAGTGTAAAAATAATTTTGTGAATGGAATAAAGTAGGTATAGATTGACCT
TGAA
>XM_963701.3 PREDICTED: fatty acyl-CoA reductase 2-like (LOC657230)
CACGTTTGATTTTTTTACATTTGTTTTATTGACATTAAAAAATGCCTTGTTATTGTCTTTTTTGCTGTTTTCTTTTGCCT
AACTTAACTTAACCCTATCCAACAGATTTGTTGACCAGTTTTCGTCTCTGCGCACTCCCACACTTGTGTTGTGTCAGTTC
CCCAACTCTAATAAATATTTGAAATGTTTTGTATCGAATTTTTTTCTTTTCGTTATTGGAGACACGGTGCTTAAAGACGA
TCCCCTTTATGCTCCTGCGTAGTGGTCCAATTTCTAGACGATCACATCAAAAATTTAACGTTCTGACAAGGCCAGCAGAG
CCCAGAACGGTCACACTATTTATACTCAAACAATGAGAAAGTAGGCATGCTCCTAGTTATTTTATTGATTCAATTTATTA
TTTAAATCAAACGCAACAGTATCAAGTGGTGAGTGTAATTAGAATTTTACTTGCACCCGAAAAAATTTCAGAAATAGGTC
GAGCACAATTGACTCACCCTGTACAATTATAAAAAAAATCGAATTCTATGTGGCAATAAACCTCGGGACTTTACAACTGC
GTTTTGTGACGTTTGATTTCTGTGTAAAAGAAGTTATCACAAGTAGCGCATAAAAATTCAAAAGCACTTTTTTTTTATAC
ATTCAGTTTTGTAAAAATGAACTGATACATAGTTACAACTTGGCGTAATCGCAATTTTTATCTTGCAAGCGTAAATGAGC
TGACGCAATAAAGTTTGTTTTGCCTTAGTCACCATTTCGAACCACCATTTCTGTCTCAATAATCGAAAATGTCGCAAATT
TGCGACTTTTACGACAACCAGAACGTTCTAATAACCGGAGGAACGGGCTTTTTGGGCAAGGTTTTAATCGAGCGCCTTCT
CCGGGCCACAAATATCGCCCAAATTTTTCTTTTGATTCGGCCCAAAAGAGGCAAAGACGCCGAAACGAGACTGTTCGACA
TGCTGGACAATGTCTATTTCAACAAAGTCAGAGCCGAAAATCCGAATTTCAAAACCCGAATCAGCGTCGTAGAAGGCGAC
TGCGTTTCGGACAAGTTGGGATTGTCTCTTCAGGACTCGGAAAAGTTGGTGGCAAAAGTCAATATCGTGTTTCACGTCGC
TGCCACGGTGCAGTTCAATGGGAATATCAAAAGTGCCTACCAGATTAATGTAGAGGGGACCAAAAATTTGCTCAAGTTGT
GCCAAAAAATGAAAAATTTGAAAAGTGTAGTTCACGTTTCAACGGCGTTTTCCAACTGCCATCTAGACACAATTGACGAA
GTTTTTTATAATTATGACTTGGGGTACGACCAAGTCAGGGTCATGCTCCAGGATTTAACACCAAAACAAGCTGATGAACT
CTCCCAAAAAATATTGGACGGTTGGCCAAACACTTATGCCTTCACTAAAGCCCTGGCTGAGGCTATGATTGCGTCAGAAG
CCAAAGACCTCCCTATTGGGGTGTTTAGGCCGGCCATTGTCACTTCGACGTACAAAGACCCAATCGAAAACTGGAATGAC
AGTTACGGAGGTCCGAACAGTATCCTAGTAGCCGCTGGTATGGGCTACCTTCGTTTGTGCCCATGTGACCCTAGATCGTA
CATGGAAGCAGTTCCGGCCGACTTGACCATTGCCTCCTTGATTGCAGTAGCTTGGGACATTTACAACAAAAACAAAACGG
AAATTCCTGTCTATAACTACGTTTCCTCGATCGATAACCCGATAACCTACTACGAATTTTTCCATTTCAACGCAATGTAT
TTCCCGTTCTACCCTCTCACAAAGGCACAATGGGCGCCAAAAAGCCGTACCATGAAAAAAACACTGCCTTATCACGTCTT
AAGACTTCTCTATCACTATGTTCCCGCCTTGATTCTGGATTTTTTCCGAGTGGTACGGTTCCAAAAACCGGAAATGCTGT
CCCGGATTAGGAAACTCCACACACTATTGGGCTTGCTTAGTTTTTACAACGAGAAAAAGTGGAAGTTTTCGAACAAAAAC
GTTAAACTCCTCTGGGAGAAGATGAATGAGGGTGACCGGGAGTTGTACAATTTTGATATTTCGACCGTCCAGTGGATACA
CTATTTTAGGAACTACTACAAGGGTTTGAGGGTTTATTTACTGAAGGACGATTTGAGTACTTTGCCGCAGGCGAGGAAAA
AAATGAAAAGGTTCGAGTTTTTGCACAATCTGGCGCTGTTTGGAATTTATTTCCTTGTGATGAATTTGATTTGGATCACA
TTTTCGAAAATGTACTCATCATTTTAGAAAACTGTACAACAGTAATAAGTCAAGACTGTCTATATTAATTTTTACACCAC
TTGTGCATTACAAATCGTTGAGATTTGAAACATATTTTTAATAAATGTATGTTCGAAATAA
