# Supplementary material for: MicroRNA‐375‐3p Targets Fatty Acid Synthase and Relish to Regulate Energy Allocation During Pupal Metamorphosis and Starvation
Source: Adv Sci (Weinh). 2026 Feb 12;13(20):e13486. doi: 10.1002/advs.202513486 (PMC13067826; doi:10.1002/advs.202513486)
Supplement: Supplementary file 2 — Supporting File 2: advs74132‐sup‐0002‐Data.zip. [file ADVS-13-e13486-s001.zip › Dataset S3.xlsx]

## Sheet: Sheet1
Dataset S3 12 DEGs predicted to potentially bind with miR-375-3p using the miRanda and RNAhybrid software.
DEGs		miRanda								RNAhybrid
Seq1	target	Tot Score	Tot Energy	Max Score	Max Energy	Strand	Len1	Len2	Positions	mfe	pval	pos	r1	r2	q1	q2
>>tca-miR-375-3p	XM_015978599.1 (LOC656589)	265	-35.91	134	-19.53	4	22	1325	1015 583	-23.4	1	1014	U U C	UAAUUUG AGCCACAU AAC	AUUGAGC UCGGUGUG UUG	C UUU
>>tca-miR-375-3p	XM_008193228.2 (LOC656589)	265	-35.91	134	-19.53	5	22	1372	1062 630	-23.4	1	1061	U U C	UAAUUUG AGCCACAU AAC	AUUGAGC UCGGUGUG UUG	C UUU
>>tca-miR-375-3p	XM_008193227.2(LOC656589)	265	-35.91	134	-19.53	6	22	1522	1212 780	-23.4	1	1211	U U C	UAAUUUG AGCCACAU AAC	AUUGAGC UCGGUGUG UUG	C UUU
>>tca-miR-375-3p	XM_008193224.2LOC656589)	399	-49.39	134	-19.53	9	22	1452	1 1142 710	-23.4	1	1452	U U C	UAAUUUG AGCCACAU AAC	AUUGAGC UCGGUGUG UUG	C UUU
>>tca-miR-375-3p	XM_008202063.2(LOC103314884)	984	-134.27	154	-23.52	11	22	7637	4273 5123 6746 3990 5881 5436 1953	-26.6	1	3991	U A C A	ACUC AGUCACGC AACGAA	UGAG UCGGUGUG UUGUUU	AU C C
>>tca-miR-375-3p	XM_008196263.2(LOC659499)	133	-21.51	133	-21.51	21	22	2744	104	-21.3	1	518	A U U	UGA CCACACGA	GCU GGUGUGCU	AUUGA C UGUUU
>>tca-miR-375-3p	XM_015985179.1 (LOC661409)	278	-32.58	148	-19.61	26	22	1361	375 1179	-22.5	1	1180	C A C A G	GCUCGAGU UGCGC A ACAAA	UGAGCUCG GUGUG U UGUUU	AU C
>>tca-miR-375-3p	XM_015985180.1(LOC661409)	148	-12.97	148	-12.97	27	22	1355	375	-20.9	1	665	U C	UUCGAGUCGUACG	GAGCUCGGUGUGC	AUU UUGUUU
>>tca-miR-375-3p	XM_015985181.1(LOC661409)	278	-32.58	148	-19.61	28	22	1329	373 1147	-22.5	1	1148	C A C A G	GCUCGAGU UGCGC A ACAAA	UGAGCUCG GUGUG U UGUUU	AU C
>>tca-miR-375-3p	XM_015985182.1(LOC661409)	148	-12.97	148	-12.97	29	22	1331	373	-20.9	1	663	U C	UUCGAGUCGUACG	GAGCUCGGUGUGC	AUU UUGUUU
>>tca-miR-375-3p	XM_015985183.1(LOC661409)	278	-32.58	148	-19.61	30	22	1366	380 1184	-22.5	1	1185	C A C A G	GCUCGAGU UGCGC A ACAAA	UGAGCUCG GUGUG U UGUUU	AU C
>>tca-miR-375-3p	XM_015981571.1(LOC662682)	136	-16.9	136	-16.9	35	22	2637	2094	-20.6	1	2101	C C G	GUCAUACGA CAAA	CGGUGUGCU GUUU	AUUGAGCU U
