# Supplementary material for: MicroRNA‐375‐3p Targets Fatty Acid Synthase and Relish to Regulate Energy Allocation During Pupal Metamorphosis and Starvation
Source: Adv Sci (Weinh). 2026 Feb 12;13(20):e13486. doi: 10.1002/advs.202513486 (PMC13067826; doi:10.1002/advs.202513486)
Supplement: Supplementary file 2 — Supporting File 2: advs74132‐sup‐0002‐Data.zip. [file ADVS-13-e13486-s001.zip › Dataset S4.xlsx]

## Sheet: Sheet1
Dataset S4 All predicted potential transcription factors.
Matrix ID	Name	Score	Relative score	Sequence ID	Start	End	Strand	Predicted sequence
MA0452.2	MA0452.2.Kr	14.4928	0.935714	seq1	1950	1963	+	TTTAATCCTTTTTA
MA2281.1	MA2281.1.SREBP	13.5206	0.956038	seq1	1891	1900	-	gacacgtgac
MA2281.1	MA2281.1.SREBP	13.4699	0.955233	seq1	1891	1900	+	gtcacgtgtc
MA0452.3	MA0452.3.Kr	12.6032	0.945438	seq1	1952	1960	+	TAATCCTTT
MA0186.1	MA0186.1.Dfd	11.575	1	seq1	593	599	+	TTAATGA
MA0049.1	MA0049.1.hb	11.291	0.952785	seq1	1664	1673	-	gaacaaaaaa
MA0049.1	MA0049.1.hb	11.028	0.944681	seq1	1922	1931	+	CAAAAAAAAA
MA2236.1	MA2236.1.foxo	10.9367	0.949172	seq1	591	599	-	TCATTAACA
MA0049.1	MA0049.1.hb	10.9166	0.94125	seq1	942	951	-	CCATAAAAAT
MA0225.1	MA0225.1.ftz	10.8544	1	seq1	593	599	+	TTAATGA
MA2236.1	MA2236.1.foxo	10.7715	0.946179	seq1	1639	1647	-	TAAAAAACA
MA0049.1	MA0049.1.hb	10.7061	0.934763	seq1	758	767	+	CAACAAAAAA
MA2235.1	MA2235.1.FoxL1	10.6423	0.958114	seq1	1777	1784	-	TACAAACA
MA0049.1	MA0049.1.hb	10.613	0.931894	seq1	1368	1377	+	GAGAAAAAAA
MA2235.1	MA2235.1.FoxL1	10.5665	0.95657	seq1	1328	1335	+	TCAAAACA
MA0049.1	MA0049.1.hb	10.5541	0.93008	seq1	1423	1432	-	CAATAAAAAT
MA0049.1	MA0049.1.hb	10.291	0.921976	seq1	1370	1379	+	GAAAAAAAAT
MA0049.1	MA0049.1.hb	10.291	0.921976	seq1	1376	1385	+	AAATAAAAAA
MA0049.1	MA0049.1.hb	10.291	0.921976	seq1	1383	1392	+	AAATAAAAAA
MA0049.1	MA0049.1.hb	10.291	0.921976	seq1	1408	1417	+	AAATAAAAAA
MA0094.3	MA0094.3.Ubx	10.2392	0.961857	seq1	593	599	+	TTAATGA
MA0049.1	MA0049.1.hb	10.139	0.917293	seq1	1957	1966	-	CAATAAAAAG
MA0187.1	MA0187.1.Dll	10.0816	1	seq1	1701	1707	+	TAATTAC
MA0187.1	MA0187.1.Dll	10.0816	1	seq1	1916	1922	+	TAATTAC
MA2235.1	MA2235.1.FoxL1	10.0423	0.945907	seq1	1431	1438	+	TGTAAATA
MA2235.1	MA2235.1.FoxL1	10.0423	0.945907	seq1	1437	1444	-	TGTAAATA
MA0049.1	MA0049.1.hb	10.028	0.913872	seq1	1386	1395	+	TAAAAAAAAA
MA0049.1	MA0049.1.hb	10.028	0.913872	seq1	1411	1420	+	TAAAAAAAAA
MA0243.1	MA0243.1.sd	9.98871	0.948621	seq1	1076	1087	+	AACATTTCTCGA
MA0193.1	MA0193.1.schlank	9.94917	0.994958	seq1	367	373	-	CCACCAa
MA0193.1	MA0193.1.schlank	9.94917	0.994958	seq1	1808	1814	+	CCACCAA
MA0187.1	MA0187.1.Dll	9.94663	0.994993	seq1	576	582	+	TAATTGC
MA0228.1	MA0228.1.ind	9.93778	0.96457	seq1	593	599	+	TTAATGA
MA0094.2	MA0094.2.Ubx	9.91428	0.928245	seq1	651	658	+	TTTTATTA
MA0094.2	MA0094.2.Ubx	9.91428	0.928245	seq1	1713	1720	+	TTTTATTA
MA0257.1	MA0257.1.zen2	9.91196	0.977237	seq1	593	599	+	TTAATGA
MA0168.1	MA0168.1.B-H1	9.90717	0.97745	seq1	414	420	-	TTAAATG
MA0237.1	MA0237.1.pan	9.90654	0.98967	seq1	1326	1333	-	TTTTGATC
MA0026.1	MA0026.1.Eip74EF	9.88435	0.965566	seq1	333	339	-	CCGGAAA
MA0174.1	MA0174.1.Dbx	9.88241	1	seq1	652	658	+	TTTATTA
MA0174.1	MA0174.1.Dbx	9.88241	1	seq1	1714	1720	+	TTTATTA
MA0049.1	MA0049.1.hb	9.87599	0.909189	seq1	1992	2001	-	GAAAAAAAAG
MA0257.2	MA0257.2.zen2	9.8687	1	seq1	1701	1706	+	TAATTA
MA0257.2	MA0257.2.zen2	9.8687	1	seq1	1701	1706	-	TAATTA
MA0257.2	MA0257.2.zen2	9.8687	1	seq1	1916	1921	+	TAATTA
MA0257.2	MA0257.2.zen2	9.8687	1	seq1	1916	1921	-	TAATTA
MA2217.1	MA2217.1.dpn	9.86633	0.975683	seq1	387	392	+	CACGTG
MA2217.1	MA2217.1.dpn	9.86633	0.975683	seq1	387	392	-	CACGTG
MA2217.1	MA2217.1.dpn	9.86633	0.975683	seq1	1893	1898	+	cacgtg
MA2217.1	MA2217.1.dpn	9.86633	0.975683	seq1	1893	1898	-	cacgtg
MA2256.1	MA2256.1.mid	9.85651	0.919323	seq1	610	617	+	ACGTGTGA
MA0205.1	MA0205.1.Trl	9.85575	0.922536	seq1	1625	1634	-	TTTCTCTCAC
MA2275.1	MA2275.1.Sox15	9.84515	0.923594	seq1	1418	1425	+	AAACAATT
MA0221.1	MA0221.1.eve	9.84186	0.995087	seq1	593	599	+	TTAATGA
MA0243.2	MA0243.2.sd	9.83461	0.948059	seq1	1076	1086	+	AACATTTCTCG
MA0189.1	MA0189.1.E5	9.82099	0.985257	seq1	593	599	+	TTAATGA
MA0177.1	MA0177.1.CG18599	9.80997	0.96784	seq1	593	599	+	TTAATGA
MA2193.1	MA2193.1.Atf3	9.8081	0.902647	seq1	1695	1704	+	ATGATATAAT
MA0165.1	MA0165.1.Abd-B	9.80759	0.979231	seq1	652	658	+	TTTATTA
MA0165.1	MA0165.1.Abd-B	9.80759	0.979231	seq1	1714	1720	+	TTTATTA
MA0049.1	MA0049.1.hb	9.8056	0.90702	seq1	1921	1930	+	ACAAAAAAAA
MA0229.1	MA0229.1.inv	9.76878	0.924284	seq1	1699	1706	+	TATAATTA
MA0240.1	MA0240.1.repo	9.76274	0.934385	seq1	1701	1707	-	GTAATTA
MA0240.1	MA0240.1.repo	9.76274	0.934385	seq1	1916	1922	-	GTAATTA
MA2260.1	MA2260.1.pdm3	9.76202	0.905704	seq1	1700	1707	+	ATAATTAC
MA2260.1	MA2260.1.pdm3	9.76202	0.905704	seq1	1915	1922	+	ATAATTAC
MA0191.1	MA0191.1.HGTX	9.7513	0.962611	seq1	593	599	+	TTAATGA
MA2257.1	MA2257.1.Mitf	9.75047	0.936367	seq1	855	861	+	TCACGAG
MA0168.1	MA0168.1.B-H1	9.74011	0.971463	seq1	205	211	+	TTAATCG
MA2275.1	MA2275.1.Sox15	9.72738	0.921096	seq1	1636	1643	-	AAACAAAA
MA0531.2	MA0531.2.CTCF	9.7273	0.903573	seq1	121	130	+	Aagggggcgt
MA0198.1	MA0198.1.OdsH	9.69992	0.956669	seq1	1701	1707	-	GTAATTA
MA0198.1	MA0198.1.OdsH	9.69992	0.956669	seq1	1916	1922	-	GTAATTA
MA2237.1	MA2237.1.FoxP	9.69431	0.919801	seq1	488	496	-	AATAAATAT
MA0251.1	MA0251.1.unpg	9.68609	0.959099	seq1	1701	1707	-	GTAATTA
MA0251.1	MA0251.1.unpg	9.68609	0.959099	seq1	1916	1922	-	GTAATTA
MA2216.1	MA2216.1.Doc2	9.68554	0.91659	seq1	247	254	-	AGGCGTCA
MA0219.1	MA0219.1.ems	9.681	1	seq1	593	599	+	TTAATGA
MA0094.2	MA0094.2.Ubx	9.66806	0.919979	seq1	592	599	+	GTTAATGA
MA0197.1	MA0197.1.nub	9.66209	0.960111	seq1	592	599	+	GTTAATGA
MA0247.2	MA0247.2.tin	9.65535	0.900019	seq1	1465	1474	+	CGCCAAGTGG
MA0189.2	MA0189.2.E5	9.65413	1	seq1	1701	1706	+	TAATTA
MA0189.2	MA0189.2.E5	9.65413	1	seq1	1701	1706	-	TAATTA
MA0189.2	MA0189.2.E5	9.65413	1	seq1	1916	1921	+	TAATTA
MA0189.2	MA0189.2.E5	9.65413	1	seq1	1916	1921	-	TAATTA
MA0026.1	MA0026.1.Eip74EF	9.64397	0.956063	seq1	1772	1778	-	CAGGAAG
MA0241.1	MA0241.1.ro	9.62208	0.941291	seq1	1701	1707	-	GTAATTA
MA0241.1	MA0241.1.ro	9.62208	0.941291	seq1	1916	1922	-	GTAATTA
MA0177.1	MA0177.1.CG18599	9.6095	0.960669	seq1	1700	1706	+	ATAATTA
MA0177.1	MA0177.1.CG18599	9.6095	0.960669	seq1	1915	1921	+	ATAATTA
MA2257.1	MA2257.1.Mitf	9.59071	0.933039	seq1	386	392	+	GCACGTG
MA0012.2	MA0012.2.br	9.58503	0.961718	seq1	780	787	+	AAAACTAA
MA2218.1	MA2218.1.dsf	9.58173	0.900613	seq1	1613	1620	-	TGAAGTCA
MA0257.1	MA0257.1.zen2	9.55946	0.964201	seq1	1701	1707	-	GTAATTA
MA0257.1	MA0257.1.zen2	9.55946	0.964201	seq1	1916	1922	-	GTAATTA
MA0238.1	MA0238.1.pb	9.5289	0.957237	seq1	1700	1706	+	ATAATTA
MA0238.1	MA0238.1.pb	9.5289	0.957237	seq1	1915	1921	+	ATAATTA
MA0174.1	MA0174.1.Dbx	9.51985	0.986128	seq1	243	249	+	TTTATGA
MA0174.1	MA0174.1.Dbx	9.51985	0.986128	seq1	343	349	+	tttatga
MA0191.1	MA0191.1.HGTX	9.4958	0.952941	seq1	1700	1706	+	ATAATTA
MA0191.1	MA0191.1.HGTX	9.4958	0.952941	seq1	1915	1921	+	ATAATTA
MA0169.1	MA0169.1.B-H2	9.48533	0.944189	seq1	414	420	-	TTAAATG
MA0192.1	MA0192.1.Hmx	9.477	0.925731	seq1	205	211	+	TTAATCG
MA2256.1	MA2256.1.mid	9.46178	0.909917	seq1	1723	1730	+	AAGTGTTA
MA2279.1	MA2279.1.Sp1	9.45849	0.91968	seq1	123	131	-	gacgccccc
MA0184.1	MA0184.1.CG9876	9.45717	0.950948	seq1	1701	1707	-	GTAATTA
MA0184.1	MA0184.1.CG9876	9.45717	0.950948	seq1	1916	1922	-	GTAATTA
MA0012.1	MA0012.1.br	9.4482	0.903972	seq1	1634	1644	-	AAAACAAAAAT
MA2259.1	MA2259.1.org-1	9.42187	0.930586	seq1	610	617	+	ACGTGTGA
MA2256.1	MA2256.1.mid	9.41734	0.908858	seq1	1398	1405	-	ATGTGTTA
MA0200.1	MA0200.1.Pph13	9.41235	0.95463	seq1	1701	1707	-	GTAATTA
MA0200.1	MA0200.1.Pph13	9.41235	0.95463	seq1	1916	1922	-	GTAATTA
MA0222.1	MA0222.1.exd	9.39178	0.932256	seq1	1018	1025	+	TTTTGATG
MA0448.1	MA0448.1.H2.0	9.36586	0.993301	seq1	652	658	+	TTTATTA
MA0448.1	MA0448.1.H2.0	9.36586	0.993301	seq1	1714	1720	+	TTTATTA
MA0209.1	MA0209.1.ap	9.35546	0.947905	seq1	593	599	+	TTAATGA
MA0197.1	MA0197.1.nub	9.35138	0.948624	seq1	665	672	+	TTTAATTT
MA0167.1	MA0167.1.Awh	9.34959	0.942133	seq1	593	599	+	TTAATGA
MA0202.1	MA0202.1.Rx	9.3494	0.941232	seq1	1700	1706	+	ATAATTA
MA0202.1	MA0202.1.Rx	9.3494	0.941232	seq1	1915	1921	+	ATAATTA
MA0012.2	MA0012.2.br	9.34938	0.952915	seq1	1351	1358	-	taaactat
MA1462.1	MA1462.1.vfl	9.3405	0.903629	seq1	1315	1326	+	GCACAGGTATGG
MA0195.2	MA0195.2.Lim3	9.33293	1	seq1	1701	1706	+	TAATTA
MA0195.2	MA0195.2.Lim3	9.33293	1	seq1	1701	1706	-	TAATTA
MA0195.2	MA0195.2.Lim3	9.33293	1	seq1	1916	1921	+	TAATTA
MA0195.2	MA0195.2.Lim3	9.33293	1	seq1	1916	1921	-	TAATTA
MA0457.1	MA0457.1.PHDP	9.31039	0.973545	seq1	1700	1706	+	ATAATTA
MA0457.1	MA0457.1.PHDP	9.31039	0.973545	seq1	1915	1921	+	ATAATTA
MA2293.1	MA2293.1.Xbp1	9.30147	0.911264	seq1	1892	1899	+	tcacgtgt
MA0244.1	MA0244.1.slbo	9.28337	0.959591	seq1	1918	1925	+	ATTACAAA
MA0214.1	MA0214.1.bsh	9.27568	0.979453	seq1	593	599	+	TTAATGA
MA0204.1	MA0204.1.Six4	9.27475	0.986928	seq1	503	508	-	TGACAC
MA0193.1	MA0193.1.schlank	9.2549	0.969281	seq1	973	979	+	CCACTAA
MA0257.2	MA0257.2.zen2	9.25314	0.975879	seq1	594	599	+	TAATGA
MA0255.1	MA0255.1.z	9.24264	0.908235	seq1	928	937	-	TGGAGTGAGT
MA0189.2	MA0189.2.E5	9.23174	0.984449	seq1	594	599	+	TAATGA
MA0457.2	MA0457.2.PHDP	9.21105	1	seq1	666	671	+	TTAATT
MA0187.1	MA0187.1.Dll	9.20701	0.967551	seq1	1700	1706	-	TAATTAT
MA0187.1	MA0187.1.Dll	9.20701	0.967551	seq1	1915	1921	-	TAATTAT
MA0236.1	MA0236.1.otp	9.20543	0.938937	seq1	593	599	+	TTAATGA
MA0222.2	MA0222.2.exd	9.20018	0.931614	seq1	1019	1025	+	TTTGATG
MA0197.1	MA0197.1.nub	9.19636	0.942893	seq1	1933	1940	-	TTTAATCA
MA0182.1	MA0182.1.CG4328	9.18943	1	seq1	513	519	+	TTTATTG
MA0182.1	MA0182.1.CG4328	9.18943	1	seq1	652	658	+	TTTATTA
MA0182.1	MA0182.1.CG4328	9.18943	1	seq1	1426	1432	+	TTTATTG
MA0182.1	MA0182.1.CG4328	9.18943	1	seq1	1714	1720	+	TTTATTA
MA0182.1	MA0182.1.CG4328	9.18943	1	seq1	1960	1966	+	TTTATTG
MA0182.1	MA0182.1.CG4328	9.18943	1	seq1	1974	1980	-	TTTATTG
MA0094.3	MA0094.3.Ubx	9.18849	0.924979	seq1	652	658	+	TTTATTA
MA0094.3	MA0094.3.Ubx	9.18849	0.924979	seq1	1714	1720	+	TTTATTA
MA0191.1	MA0191.1.HGTX	9.18216	0.941072	seq1	1701	1707	-	GTAATTA
MA0191.1	MA0191.1.HGTX	9.18216	0.941072	seq1	1916	1922	-	GTAATTA
MA0165.1	MA0165.1.Abd-B	9.18121	0.956659	seq1	945	951	+	TTTATGG
MA0232.1	MA0232.1.lbl	9.18093	1	seq1	1701	1706	+	TAATTA
MA0232.1	MA0232.1.lbl	9.18093	1	seq1	1701	1706	-	TAATTA
MA0232.1	MA0232.1.lbl	9.18093	1	seq1	1916	1921	+	TAATTA
MA0232.1	MA0232.1.lbl	9.18093	1	seq1	1916	1921	-	TAATTA
MA2283.1	MA2283.1.srp	9.17783	0.92032	seq1	1110	1117	+	AGATAACC
MA0126.1	MA0126.1.ovo	9.16386	0.918937	seq1	73	81	-	TGTAACAGG
MA0239.1	MA0239.1.prd	9.16386	0.918937	seq1	73	81	-	TGTAACAGG
MA0174.1	MA0174.1.Dbx	9.15728	0.972255	seq1	593	599	+	TTAATGA
MA0457.1	MA0457.1.PHDP	9.14108	0.966907	seq1	666	672	+	TTAATTT
MA0250.1	MA0250.1.unc-4	9.11265	0.92182	seq1	575	581	+	GTAATTG
MA0216.1	MA0216.1.cad	9.09662	0.952497	seq1	945	951	+	TTTATGG
MA0444.1	MA0444.1.CG34031	9.09653	0.917292	seq1	513	519	+	TTTATTG
MA0444.1	MA0444.1.CG34031	9.09653	0.917292	seq1	1426	1432	+	TTTATTG
MA0444.1	MA0444.1.CG34031	9.09653	0.917292	seq1	1960	1966	+	TTTATTG
MA0444.1	MA0444.1.CG34031	9.09653	0.917292	seq1	1974	1980	-	TTTATTG
MA0182.1	MA0182.1.CG4328	9.08537	0.996111	seq1	1175	1181	+	ATTATTA
MA0190.1	MA0190.1.Gsc	9.08474	0.957136	seq1	148	153	-	TAATCT
MA0190.1	MA0190.1.Gsc	9.08474	0.957136	seq1	1173	1178	-	TAATCT
MA0170.1	MA0170.1.C15	9.08226	0.97581	seq1	593	599	+	TTAATGA
MA0198.1	MA0198.1.OdsH	9.07221	0.93464	seq1	575	581	+	GTAATTG
MA0188.1	MA0188.1.Dr	9.06176	0.911913	seq1	1701	1707	-	GTAATTA
MA0188.1	MA0188.1.Dr	9.06176	0.911913	seq1	1916	1922	-	GTAATTA
MA0184.1	MA0184.1.CG9876	9.05585	0.935769	seq1	1700	1706	+	ATAATTA
MA0184.1	MA0184.1.CG9876	9.05585	0.935769	seq1	1915	1921	+	ATAATTA
MA0200.2	MA0200.2.Pph13	9.05262	0.95898	seq1	576	581	+	TAATTG
MA0216.1	MA0216.1.cad	9.02462	0.950029	seq1	243	249	+	TTTATGA
MA0216.1	MA0216.1.cad	9.02462	0.950029	seq1	343	349	+	tttatga
MA2259.1	MA2259.1.org-1	9.02037	0.919155	seq1	1723	1730	+	AAGTGTTA
MA0178.1	MA0178.1.CG32105	9.00628	0.922232	seq1	1700	1706	+	ATAATTA
MA0178.1	MA0178.1.CG32105	9.00628	0.922232	seq1	1915	1921	+	ATAATTA
MA0257.1	MA0257.1.zen2	9.00575	0.943725	seq1	1700	1706	+	ATAATTA
MA0257.1	MA0257.1.zen2	9.00575	0.943725	seq1	1915	1921	+	ATAATTA
MA0252.1	MA0252.1.vis	9.0013	0.96427	seq1	503	508	-	TGACAC
MA0226.1	MA0226.1.hbn	8.98275	0.92325	seq1	1700	1706	+	ATAATTA
MA0226.1	MA0226.1.hbn	8.98275	0.92325	seq1	1701	1707	-	GTAATTA
MA0226.1	MA0226.1.hbn	8.98275	0.92325	seq1	1915	1921	+	ATAATTA
MA0226.1	MA0226.1.hbn	8.98275	0.92325	seq1	1916	1922	-	GTAATTA
MA0252.2	MA0252.2.vis	8.98049	1	seq1	29	33	+	TGACA
MA0252.2	MA0252.2.vis	8.98049	1	seq1	504	508	-	TGACA
MA2235.1	MA2235.1.FoxL1	8.98039	0.924302	seq1	1415	1422	+	AAAAAACA
MA2235.1	MA2235.1.FoxL1	8.98039	0.924302	seq1	1639	1646	-	AAAAAACA
MA0222.1	MA0222.1.exd	8.9681	0.917042	seq1	26	33	+	TGTTGACA
MA0170.1	MA0170.1.C15	8.9577	0.971142	seq1	417	423	+	TTAAATA
MA0170.1	MA0170.1.C15	8.9577	0.971142	seq1	663	669	-	TTAAATA
MA0170.1	MA0170.1.C15	8.9577	0.971142	seq1	1936	1942	+	TTAAATA
MA0209.1	MA0209.1.ap	8.95769	0.933573	seq1	1700	1706	+	ATAATTA
MA0209.1	MA0209.1.ap	8.95769	0.933573	seq1	1915	1921	+	ATAATTA
MA0189.1	MA0189.1.E5	8.95655	0.955086	seq1	1701	1707	-	GTAATTA
MA0189.1	MA0189.1.E5	8.95655	0.955086	seq1	1916	1922	-	GTAATTA
MA0184.2	MA0184.2.CG9876	8.94156	0.956076	seq1	576	581	+	TAATTG
MA0218.1	MA0218.1.ct	8.9284	1	seq1	1010	1015	-	TTGAAC
MA0218.1	MA0218.1.ct	8.9284	1	seq1	1981	1986	+	TTGAAC
MA2292.1	MA2292.1.wor	8.92668	0.914743	seq1	140	146	+	CTCCTGC
MA0011.1	MA0011.1.br	8.92184	0.943851	seq1	706	713	-	ATCTATTT
MA0011.1	MA0011.1.br	8.92184	0.943851	seq1	1155	1162	+	ATCTATTT
MA0246.1	MA0246.1.so	8.91966	0.945098	seq1	98	103	+	TGATAT
MA0246.1	MA0246.1.so	8.91966	0.945098	seq1	440	445	+	TGATAT
MA0246.1	MA0246.1.so	8.91966	0.945098	seq1	486	491	+	TGATAT
MA0246.1	MA0246.1.so	8.91966	0.945098	seq1	1696	1701	+	TGATAT
MA0165.1	MA0165.1.Abd-B	8.90372	0.94666	seq1	593	599	+	TTAATGA
MA0236.1	MA0236.1.otp	8.902	0.927742	seq1	1701	1707	-	GTAATTA
MA0236.1	MA0236.1.otp	8.902	0.927742	seq1	1916	1922	-	GTAATTA
MA0183.1	MA0183.1.HHEX	8.90034	0.934025	seq1	537	544	+	TTGAATAA
MA0183.1	MA0183.1.HHEX	8.90034	0.934025	seq1	753	760	-	TTGAATAA
MA0245.1	MA0245.1.slou	8.89884	0.950051	seq1	593	599	+	TTAATGA
MA0448.1	MA0448.1.H2.0	8.88547	0.975016	seq1	593	599	+	TTAATGA
MA2275.1	MA2275.1.Sox15	8.86468	0.9028	seq1	443	450	-	CAACAATA
MA2275.1	MA2275.1.Sox15	8.86468	0.9028	seq1	515	522	-	CAACAATA
MA0215.1	MA0215.1.btn	8.85785	0.927468	seq1	1700	1706	+	ATAATTA
MA0215.1	MA0215.1.btn	8.85785	0.927468	seq1	1915	1921	+	ATAATTA
MA0167.1	MA0167.1.Awh	8.85764	0.9264	seq1	1700	1706	+	ATAATTA
MA0167.1	MA0167.1.Awh	8.85764	0.9264	seq1	1915	1921	+	ATAATTA
MA0244.1	MA0244.1.slbo	8.85157	0.942564	seq1	1273	1280	-	ATTGCCAA
MA1840.2	MA1840.2.gcm	8.84623	0.900637	seq1	10	16	+	CCAGCAT
MA0224.1	MA0224.1.exex	8.83766	0.919226	seq1	575	581	+	GTAATTG
MA0165.1	MA0165.1.Abd-B	8.83316	0.944117	seq1	738	744	+	TTTATAA
MA0165.1	MA0165.1.Abd-B	8.83316	0.944117	seq1	1718	1724	-	TTTATAA
MA0170.1	MA0170.1.C15	8.82136	0.966032	seq1	414	420	-	TTAAATG
MA2236.1	MA2236.1.foxo	8.8132	0.910718	seq1	647	655	-	TAAAACACA
MA0251.1	MA0251.1.unpg	8.79129	0.926277	seq1	575	581	+	GTAATTG
MA0214.1	MA0214.1.bsh	8.79025	0.96007	seq1	205	211	+	TTAATCG
MA0220.1	MA0220.1.en	8.78765	0.928605	seq1	1700	1706	+	ATAATTA
MA0220.1	MA0220.1.en	8.78765	0.928605	seq1	1701	1707	-	GTAATTA
MA0220.1	MA0220.1.en	8.78765	0.928605	seq1	1915	1921	+	ATAATTA
MA0220.1	MA0220.1.en	8.78765	0.928605	seq1	1916	1922	-	GTAATTA
MA1836.2	MA1836.2.dsx	8.78188	0.911671	seq1	100	106	-	ACAATAT
MA1836.2	MA1836.2.dsx	8.78188	0.911671	seq1	442	448	-	ACAATAT
MA0222.2	MA0222.2.exd	8.7765	0.916255	seq1	27	33	+	GTTGACA
MA0026.1	MA0026.1.Eip74EF	8.77285	0.921629	seq1	877	883	-	CAGGAAA
MA0171.1	MA0171.1.CG11085	8.76872	0.912125	seq1	205	211	+	TTAATCG
MA0181.1	MA0181.1.Vsx1	8.76554	0.922973	seq1	593	599	+	TTAATGA
MA0195.1	MA0195.1.Lim3	8.76182	0.955193	seq1	1700	1706	+	ATAATTA
MA0195.1	MA0195.1.Lim3	8.76182	0.955193	seq1	1915	1921	+	ATAATTA
MA0189.1	MA0189.1.E5	8.75415	0.948021	seq1	1700	1706	+	ATAATTA
MA0189.1	MA0189.1.E5	8.75415	0.948021	seq1	1915	1921	+	ATAATTA
MA0176.1	MA0176.1.CG15696	8.75381	0.936511	seq1	513	519	+	TTTATTG
MA0176.1	MA0176.1.CG15696	8.75381	0.936511	seq1	652	658	+	TTTATTA
MA0176.1	MA0176.1.CG15696	8.75381	0.936511	seq1	1426	1432	+	TTTATTG
MA0176.1	MA0176.1.CG15696	8.75381	0.936511	seq1	1714	1720	+	TTTATTA
MA0176.1	MA0176.1.CG15696	8.75381	0.936511	seq1	1960	1966	+	TTTATTG
MA0176.1	MA0176.1.CG15696	8.75381	0.936511	seq1	1974	1980	-	TTTATTG
MA2237.1	MA2237.1.FoxP	8.75069	0.904004	seq1	1782	1790	-	AATAAATAC
MA0199.1	MA0199.1.Optix	8.73694	1	seq1	98	102	+	TGATA
MA0199.1	MA0199.1.Optix	8.73694	1	seq1	347	351	+	tgata
MA0199.1	MA0199.1.Optix	8.73694	1	seq1	440	444	+	TGATA
MA0199.1	MA0199.1.Optix	8.73694	1	seq1	449	453	+	TGATA
MA0199.1	MA0199.1.Optix	8.73694	1	seq1	460	464	-	TGATA
MA0199.1	MA0199.1.Optix	8.73694	1	seq1	486	490	+	TGATA
MA0199.1	MA0199.1.Optix	8.73694	1	seq1	727	731	-	TGATA
MA0199.1	MA0199.1.Optix	8.73694	1	seq1	1696	1700	+	TGATA
MA0182.1	MA0182.1.CG4328	8.73106	0.98287	seq1	1700	1706	+	ATAATTA
MA0182.1	MA0182.1.CG4328	8.73106	0.98287	seq1	1915	1921	+	ATAATTA
MA0193.1	MA0193.1.schlank	8.72273	0.9496	seq1	1497	1503	-	CTACCAG
MA0012.2	MA0012.2.br	8.71948	0.929384	seq1	1637	1644	-	AAAACAAA
MA0448.1	MA0448.1.H2.0	8.70947	0.968316	seq1	243	249	+	TTTATGA
MA0448.1	MA0448.1.H2.0	8.70947	0.968316	seq1	343	349	+	tttatga
MA0241.1	MA0241.1.ro	8.68887	0.908134	seq1	1700	1706	+	ATAATTA
MA0241.1	MA0241.1.ro	8.68887	0.908134	seq1	1915	1921	+	ATAATTA
MA0179.1	MA0179.1.CG32532	8.68229	0.92084	seq1	1700	1706	+	ATAATTA
MA0179.1	MA0179.1.CG32532	8.68229	0.92084	seq1	1701	1707	-	GTAATTA
MA0179.1	MA0179.1.CG32532	8.68229	0.92084	seq1	1915	1921	+	ATAATTA
MA0179.1	MA0179.1.CG32532	8.68229	0.92084	seq1	1916	1922	-	GTAATTA
MA0218.1	MA0218.1.ct	8.66818	0.988993	seq1	924	929	+	TTAAAC
MA0226.1	MA0226.1.hbn	8.66739	0.911081	seq1	666	672	+	TTAATTT
MA0226.1	MA0226.1.hbn	8.66192	0.91087	seq1	575	581	+	GTAATTG
MA0197.1	MA0197.1.nub	8.6518	0.922759	seq1	1914	1921	+	AATAATTA
MA0444.1	MA0444.1.CG34031	8.64875	0.902187	seq1	414	420	-	TTAAATG
MA0178.1	MA0178.1.CG32105	8.64575	0.909424	seq1	652	658	+	TTTATTA
MA0178.1	MA0178.1.CG32105	8.64575	0.909424	seq1	667	673	-	TAAATTA
MA0178.1	MA0178.1.CG32105	8.64575	0.909424	seq1	1149	1155	+	TAAATTA
MA0178.1	MA0178.1.CG32105	8.64575	0.909424	seq1	1455	1461	+	TAAATTA
MA0178.1	MA0178.1.CG32105	8.64575	0.909424	seq1	1714	1720	+	TTTATTA
MA0197.1	MA0197.1.nub	8.62732	0.921854	seq1	1150	1157	-	GATAATTT
MA0244.1	MA0244.1.slbo	8.62448	0.933609	seq1	1970	1977	-	ATTGCCCA
MA2259.1	MA2259.1.org-1	8.6183	0.907706	seq1	1398	1405	-	ATGTGTTA
MA0204.1	MA0204.1.Six4	8.60921	0.959545	seq1	1559	1564	+	TGAGAC
MA0169.1	MA0169.1.B-H2	8.60588	0.911029	seq1	1828	1834	-	ataaATG
MA0165.1	MA0165.1.Abd-B	8.60487	0.935891	seq1	513	519	+	TTTATTG
MA0165.1	MA0165.1.Abd-B	8.60487	0.935891	seq1	1426	1432	+	TTTATTG
MA0165.1	MA0165.1.Abd-B	8.60487	0.935891	seq1	1960	1966	+	TTTATTG
MA0165.1	MA0165.1.Abd-B	8.60487	0.935891	seq1	1974	1980	-	TTTATTG
MA0215.1	MA0215.1.btn	8.60405	0.918318	seq1	1701	1707	-	GTAATTA
MA0215.1	MA0215.1.btn	8.60405	0.918318	seq1	1916	1922	-	GTAATTA
MA2235.1	MA2235.1.FoxL1	8.59745	0.916511	seq1	703	710	+	TAAAAATA
MA2235.1	MA2235.1.FoxL1	8.59745	0.916511	seq1	1710	1717	-	TAAAAATA
MA0206.1	MA0206.1.abd-A	8.59221	0.910846	seq1	652	658	+	TTTATTA
MA0206.1	MA0206.1.abd-A	8.59221	0.910846	seq1	1714	1720	+	TTTATTA
MA0011.2	MA0011.2.br	8.58995	1	seq1	706	711	-	CTATTT
MA0011.2	MA0011.2.br	8.58995	1	seq1	1157	1162	+	CTATTT
MA0207.1	MA0207.1.achi	8.58094	0.934334	seq1	29	34	+	TGACAA
MA2238.1	MA2238.1.GATAe	8.56843	0.926049	seq1	1129	1135	-	CGATAAT
MA0448.1	MA0448.1.H2.0	8.56383	0.962773	seq1	738	744	+	TTTATAA
MA0448.1	MA0448.1.H2.0	8.56383	0.962773	seq1	1718	1724	-	TTTATAA
MA0230.1	MA0230.1.lab	8.55579	0.901837	seq1	1700	1706	+	ATAATTA
MA0230.1	MA0230.1.lab	8.55579	0.901837	seq1	1915	1921	+	ATAATTA
MA0457.2	MA0457.2.PHDP	8.53629	0.971106	seq1	1151	1156	-	ATAATT
MA0457.2	MA0457.2.PHDP	8.53629	0.971106	seq1	1700	1705	+	ATAATT
MA0457.2	MA0457.2.PHDP	8.53629	0.971106	seq1	1915	1920	+	ATAATT
MA2235.1	MA2235.1.FoxL1	8.5296	0.915131	seq1	416	423	+	TTTAAATA
MA0183.1	MA0183.1.HHEX	8.52545	0.921698	seq1	651	658	+	TTTTATTA
MA0183.1	MA0183.1.HHEX	8.52545	0.921698	seq1	1713	1720	+	TTTTATTA
MA0232.1	MA0232.1.lbl	8.49402	0.97079	seq1	594	599	+	TAATGA
MA0236.1	MA0236.1.otp	8.49048	0.912558	seq1	666	672	+	TTAATTT
MA2265.1	MA2265.1.retn	8.48365	0.947311	seq1	96	101	+	ATTGAT
MA0231.1	MA0231.1.lbe	8.47166	1	seq1	1251	1256	+	TAACTA
MA2265.1	MA2265.1.retn	8.47023	0.946894	seq1	96	101	-	ATCAAT
MA0214.1	MA0214.1.bsh	8.46832	0.947215	seq1	1933	1939	-	TTAATCA
MA0457.1	MA0457.1.PHDP	8.46632	0.940452	seq1	1150	1156	-	ATAATTT
MA0168.1	MA0168.1.B-H1	8.44824	0.925164	seq1	1215	1221	+	CTAAATG
MA0168.1	MA0168.1.B-H1	8.44824	0.925164	seq1	1619	1625	-	CTAAATG
MA0168.1	MA0168.1.B-H1	8.44824	0.925164	seq1	1828	1834	-	ataaATG
MA0220.1	MA0220.1.en	8.44523	0.915946	seq1	575	581	+	GTAATTG
MA0179.1	MA0179.1.CG32532	8.44523	0.912113	seq1	575	581	+	GTAATTG
MA0245.1	MA0245.1.slou	8.43227	0.93209	seq1	1700	1706	+	ATAATTA
MA0245.1	MA0245.1.slou	8.43227	0.93209	seq1	1915	1921	+	ATAATTA
MA0200.1	MA0200.1.Pph13	8.42713	0.915471	seq1	575	581	+	GTAATTG
MA0251.1	MA0251.1.unpg	8.42415	0.91281	seq1	1700	1706	+	ATAATTA
MA0251.1	MA0251.1.unpg	8.42415	0.91281	seq1	1915	1921	+	ATAATTA
MA0196.1	MA0196.1.NK7.1	8.39475	0.926164	seq1	593	599	+	TTAATGA
MA0197.1	MA0197.1.nub	8.39285	0.913185	seq1	1715	1722	-	TATAATAA
MA0177.1	MA0177.1.CG18599	8.38711	0.916943	seq1	1701	1707	-	GTAATTA
MA0177.1	MA0177.1.CG18599	8.38711	0.916943	seq1	1916	1922	-	GTAATTA
MA0244.1	MA0244.1.slbo	8.38546	0.924184	seq1	870	877	-	ATTGAAAA
MA0244.1	MA0244.1.slbo	8.38546	0.924184	seq1	1033	1040	-	ATTGAAAA
MA2235.1	MA2235.1.FoxL1	8.38036	0.912095	seq1	1832	1839	-	ggtaaata
MA0237.1	MA0237.1.pan	8.37929	0.933804	seq1	1018	1025	+	TTTTGATG
MA0184.1	MA0184.1.CG9876	8.37045	0.909845	seq1	575	581	+	GTAATTG
MA0195.1	MA0195.1.Lim3	8.3605	0.939513	seq1	1701	1707	-	GTAATTA
MA0195.1	MA0195.1.Lim3	8.3605	0.939513	seq1	1916	1922	-	GTAATTA
MA0237.1	MA0237.1.pan	8.35585	0.932946	seq1	1164	1171	-	TTTTGAAA
MA0169.1	MA0169.1.B-H2	8.35043	0.901397	seq1	575	581	+	GTAATTG
MA0195.1	MA0195.1.Lim3	8.34598	0.938945	seq1	593	599	+	TTAATGA
MA0236.1	MA0236.1.otp	8.34408	0.907157	seq1	1700	1706	+	ATAATTA
MA0236.1	MA0236.1.otp	8.34408	0.907157	seq1	1915	1921	+	ATAATTA
MA0231.1	MA0231.1.lbe	8.33638	0.993497	seq1	1701	1706	+	TAATTA
MA0231.1	MA0231.1.lbe	8.33638	0.993497	seq1	1701	1706	-	TAATTA
MA0231.1	MA0231.1.lbe	8.33638	0.993497	seq1	1916	1921	+	TAATTA
MA0231.1	MA0231.1.lbe	8.33638	0.993497	seq1	1916	1921	-	TAATTA
MA0012.2	MA0012.2.br	8.3246	0.914633	seq1	1193	1200	-	AAAACTAT
MA0012.2	MA0012.2.br	8.3246	0.914633	seq1	1258	1265	+	AAAACTAT
MA0026.1	MA0026.1.Eip74EF	8.31404	0.903493	seq1	1072	1078	+	CCGGAAC
MA0026.1	MA0026.1.Eip74EF	8.31404	0.903493	seq1	1097	1103	+	CCGGAAC
MA0170.1	MA0170.1.C15	8.31228	0.946951	seq1	1145	1151	-	TTAAAGA
MA0221.1	MA0221.1.eve	8.29724	0.938995	seq1	1700	1706	+	ATAATTA
MA0221.1	MA0221.1.eve	8.29724	0.938995	seq1	1915	1921	+	ATAATTA
MA0175.1	MA0175.1.lms	8.29498	0.91884	seq1	593	599	+	TTAATGA
MA0011.1	MA0011.1.br	8.29356	0.916597	seq1	660	667	+	TATTATTT
MA0252.1	MA0252.1.vis	8.2913	0.933696	seq1	29	34	+	TGACAA
MA0170.1	MA0170.1.C15	8.28853	0.946061	seq1	1933	1939	-	TTAATCA
MA0181.1	MA0181.1.Vsx1	8.28824	0.905653	seq1	1700	1706	+	ATAATTA
MA0181.1	MA0181.1.Vsx1	8.28824	0.905653	seq1	1701	1707	-	GTAATTA
MA0181.1	MA0181.1.Vsx1	8.28824	0.905653	seq1	1915	1921	+	ATAATTA
MA0181.1	MA0181.1.Vsx1	8.28824	0.905653	seq1	1916	1922	-	GTAATTA
MA0219.1	MA0219.1.ems	8.24813	0.944728	seq1	1700	1706	+	ATAATTA
MA0219.1	MA0219.1.ems	8.24813	0.944728	seq1	1915	1921	+	ATAATTA
MA0179.1	MA0179.1.CG32532	8.24687	0.90481	seq1	666	672	+	TTAATTT
MA0213.1	MA0213.1.brk	8.23765	0.905777	seq1	6	13	-	CTGGCGAT
MA0213.1	MA0213.1.brk	8.23765	0.905777	seq1	237	244	+	CTGGCGTT
MA0196.1	MA0196.1.NK7.1	8.23522	0.920727	seq1	414	420	-	TTAAATG
MA2235.1	MA2235.1.FoxL1	8.20059	0.908437	seq1	78	85	+	TACAAATA
MA2235.1	MA2235.1.FoxL1	8.20059	0.908437	seq1	489	496	-	AATAAATA
MA2235.1	MA2235.1.FoxL1	8.20059	0.908437	seq1	1688	1695	+	TACAAATA
MA2235.1	MA2235.1.FoxL1	8.20059	0.908437	seq1	1783	1790	-	AATAAATA
MA0195.1	MA0195.1.Lim3	8.16673	0.931942	seq1	667	673	-	TAAATTA
MA0195.1	MA0195.1.Lim3	8.16673	0.931942	seq1	1149	1155	+	TAAATTA
MA0195.1	MA0195.1.Lim3	8.16673	0.931942	seq1	1455	1461	+	TAAATTA
MA0244.1	MA0244.1.slbo	8.15836	0.915229	seq1	1009	1016	-	ATTGAACA
MA0170.1	MA0170.1.C15	8.15219	0.940952	seq1	205	211	+	TTAATCG
MA0251.1	MA0251.1.unpg	8.12211	0.901731	seq1	593	599	+	TTAATGA
MA2257.1	MA2257.1.Mitf	8.0918	0.901811	seq1	611	617	-	TCACACG
MA0448.1	MA0448.1.H2.0	8.08066	0.944382	seq1	1700	1706	+	ATAATTA
MA0448.1	MA0448.1.H2.0	8.08066	0.944382	seq1	1915	1921	+	ATAATTA
MA0174.1	MA0174.1.Dbx	8.07506	0.930848	seq1	513	519	+	TTTATTG
MA0174.1	MA0174.1.Dbx	8.07506	0.930848	seq1	1426	1432	+	TTTATTG
MA0174.1	MA0174.1.Dbx	8.07506	0.930848	seq1	1960	1966	+	TTTATTG
MA0174.1	MA0174.1.Dbx	8.07506	0.930848	seq1	1974	1980	-	TTTATTG
MA0012.2	MA0012.2.br	8.06803	0.905048	seq1	666	673	-	TAAATTAA
MA0012.2	MA0012.2.br	8.06803	0.905048	seq1	697	704	-	TAAAGTAA
MA0012.2	MA0012.2.br	8.06803	0.905048	seq1	1704	1711	-	TAAAGTAA
MA0254.1	MA0254.1.vvl	8.04232	0.989087	seq1	298	303	-	TATTCA
MA0254.1	MA0254.1.vvl	8.04232	0.989087	seq1	538	543	-	TATTCA
MA0254.1	MA0254.1.vvl	8.04232	0.989087	seq1	754	759	+	TATTCA
MA0254.1	MA0254.1.vvl	8.04232	0.989087	seq1	1787	1792	+	TATTCA
MA0165.1	MA0165.1.Abd-B	8.0369	0.915424	seq1	491	497	+	TTTATTT
MA0165.1	MA0165.1.Abd-B	8.0369	0.915424	seq1	583	589	+	TTTATTT
MA0165.1	MA0165.1.Abd-B	8.0369	0.915424	seq1	617	623	-	TTTATTT
MA0165.1	MA0165.1.Abd-B	8.0369	0.915424	seq1	1376	1382	-	TTTATTT
MA0165.1	MA0165.1.Abd-B	8.0369	0.915424	seq1	1383	1389	-	TTTATTT
MA0165.1	MA0165.1.Abd-B	8.0369	0.915424	seq1	1408	1414	-	TTTATTT
MA0165.1	MA0165.1.Abd-B	8.0369	0.915424	seq1	1708	1714	+	TTTATTT
MA0165.1	MA0165.1.Abd-B	8.0369	0.915424	seq1	1749	1755	-	TTTATTT
MA0165.1	MA0165.1.Abd-B	8.0369	0.915424	seq1	1830	1836	+	Tttattt
MA0175.1	MA0175.1.lms	8.03609	0.909231	seq1	1103	1109	-	CTAATAG
MA0175.1	MA0175.1.lms	8.03609	0.909231	seq1	1190	1196	+	CTAATAG
MA0176.1	MA0176.1.CG15696	8.03347	0.911175	seq1	575	581	+	GTAATTG
MA0176.1	MA0176.1.CG15696	8.03347	0.911175	seq1	1701	1707	-	GTAATTA
MA0176.1	MA0176.1.CG15696	8.03347	0.911175	seq1	1916	1922	-	GTAATTA
MA0011.1	MA0011.1.br	8.02393	0.904901	seq1	617	624	-	TTTTATTT
MA0011.1	MA0011.1.br	8.02393	0.904901	seq1	1376	1383	-	TTTTATTT
MA0011.1	MA0011.1.br	8.02393	0.904901	seq1	1383	1390	-	TTTTATTT
MA0011.1	MA0011.1.br	8.02393	0.904901	seq1	1408	1415	-	TTTTATTT
MA2235.1	MA2235.1.FoxL1	7.9835	0.904021	seq1	1508	1515	+	TGCAAATA
MA0175.1	MA0175.1.lms	7.9807	0.907176	seq1	575	581	+	GTAATTG
MA0011.1	MA0011.1.br	7.96795	0.902473	seq1	657	664	+	TACTATTA
MA0012.2	MA0012.2.br	7.96085	0.901045	seq1	757	764	+	TCAACAAA
MA2238.1	MA2238.1.GATAe	7.95022	0.911624	seq1	1152	1158	-	AGATAAT
MA0174.1	MA0174.1.Dbx	7.93488	0.925484	seq1	1933	1939	-	TTAATCA
MA0214.1	MA0214.1.bsh	7.91578	0.925152	seq1	575	581	+	GTAATTG
MA0189.2	MA0189.2.E5	7.91007	0.935789	seq1	576	581	+	TAATTG
MA0190.1	MA0190.1.Gsc	7.90791	0.910467	seq1	206	211	+	TAATCG
MA0244.1	MA0244.1.slbo	7.90566	0.905265	seq1	1506	1513	+	TTTGCAAA
MA0244.1	MA0244.1.slbo	7.90566	0.905265	seq1	1506	1513	-	TTTGCAAA
MA0448.1	MA0448.1.H2.0	7.90465	0.937682	seq1	1175	1181	+	ATTATTA
MA0175.1	MA0175.1.lms	7.90345	0.904308	seq1	1700	1706	+	ATAATTA
MA0175.1	MA0175.1.lms	7.90345	0.904308	seq1	1915	1921	+	ATAATTA
MA0221.1	MA0221.1.eve	7.90196	0.92464	seq1	1933	1939	-	TTAATCA
MA0196.1	MA0196.1.NK7.1	7.88869	0.908919	seq1	1700	1706	+	ATAATTA
MA0196.1	MA0196.1.NK7.1	7.88869	0.908919	seq1	1915	1921	+	ATAATTA
MA0216.1	MA0216.1.cad	7.88171	0.910845	seq1	116	122	-	tTTATAG
MA0217.1	MA0217.1.caup	7.88151	1	seq1	75	79	-	TAACA
MA0217.1	MA0217.1.caup	7.88151	1	seq1	591	595	-	TAACA
MA0217.1	MA0217.1.caup	7.88151	1	seq1	966	970	+	TAACA
MA0217.1	MA0217.1.caup	7.88151	1	seq1	983	987	-	TAACA
MA0217.1	MA0217.1.caup	7.88151	1	seq1	1398	1402	+	TAACA
MA0217.1	MA0217.1.caup	7.88151	1	seq1	1726	1730	-	TAACA
MA0217.1	MA0217.1.caup	7.88151	1	seq1	1884	1888	-	taaca
MA0255.2	MA0255.2.z	7.85043	0.90968	seq1	774	780	-	TTGAGTT
MA0232.1	MA0232.1.lbl	7.84294	0.943103	seq1	576	581	+	TAATTG
MA0189.2	MA0189.2.E5	7.82206	0.932549	seq1	653	658	-	TAATAA
MA0189.2	MA0189.2.E5	7.82206	0.932549	seq1	1176	1181	-	TAATAA
MA0189.2	MA0189.2.E5	7.82206	0.932549	seq1	1715	1720	-	TAATAA
MA0216.1	MA0216.1.cad	7.80971	0.908376	seq1	738	744	+	TTTATAA
MA0216.1	MA0216.1.cad	7.80971	0.908376	seq1	1718	1724	-	TTTATAA
MA0248.1	MA0248.1.tup	7.8056	0.908517	seq1	575	581	+	GTAATTG
MA0237.1	MA0237.1.pan	7.80418	0.912766	seq1	1666	1673	+	ttttgttc
MA0233.1	MA0233.1.mirr	7.77238	1	seq1	544	548	+	AAACA
MA0233.1	MA0233.1.mirr	7.77238	1	seq1	649	653	-	AAACA
MA0233.1	MA0233.1.mirr	7.77238	1	seq1	1024	1028	-	AAACA
MA0233.1	MA0233.1.mirr	7.77238	1	seq1	1331	1335	+	AAACA
MA0233.1	MA0233.1.mirr	7.77238	1	seq1	1418	1422	+	AAACA
MA0233.1	MA0233.1.mirr	7.77238	1	seq1	1595	1599	-	AAACA
MA0233.1	MA0233.1.mirr	7.77238	1	seq1	1639	1643	-	AAACA
MA0233.1	MA0233.1.mirr	7.77238	1	seq1	1777	1781	-	AAACA
MA0233.1	MA0233.1.mirr	7.77238	1	seq1	1965	1969	-	AAACA
MA0448.1	MA0448.1.H2.0	7.77113	0.9326	seq1	513	519	+	TTTATTG
MA0448.1	MA0448.1.H2.0	7.77113	0.9326	seq1	1426	1432	+	TTTATTG
MA0448.1	MA0448.1.H2.0	7.77113	0.9326	seq1	1960	1966	+	TTTATTG
MA0448.1	MA0448.1.H2.0	7.77113	0.9326	seq1	1974	1980	-	TTTATTG
MA0195.2	MA0195.2.Lim3	7.77032	0.935015	seq1	594	599	+	TAATGA
MA0185.1	MA0185.1.Deaf1	7.74071	1	seq1	60	65	-	TTCGGG
MA0185.1	MA0185.1.Deaf1	7.74071	1	seq1	304	309	+	TTCGGG
MA0185.1	MA0185.1.Deaf1	7.74071	1	seq1	605	610	-	TTCGTG
MA0185.1	MA0185.1.Deaf1	7.74071	1	seq1	1443	1448	-	TTCGTG
MA0248.1	MA0248.1.tup	7.73521	0.905744	seq1	593	599	+	TTAATGA
MA0257.2	MA0257.2.zen2	7.72711	0.916082	seq1	576	581	+	TAATTG
MA0174.1	MA0174.1.Dbx	7.71249	0.916975	seq1	945	951	+	TTTATGG
MA0233.1	MA0233.1.mirr	7.704	0.996821	seq1	75	79	-	TAACA
MA0233.1	MA0233.1.mirr	7.704	0.996821	seq1	591	595	-	TAACA
MA0233.1	MA0233.1.mirr	7.704	0.996821	seq1	966	970	+	TAACA
MA0233.1	MA0233.1.mirr	7.704	0.996821	seq1	983	987	-	TAACA
MA0233.1	MA0233.1.mirr	7.704	0.996821	seq1	1398	1402	+	TAACA
MA0233.1	MA0233.1.mirr	7.704	0.996821	seq1	1726	1730	-	TAACA
MA0233.1	MA0233.1.mirr	7.704	0.996821	seq1	1884	1888	-	taaca
MA0237.1	MA0237.1.pan	7.70378	0.909093	seq1	295	302	+	TTTTGAAT
MA0237.1	MA0237.1.pan	7.68132	0.908272	seq1	896	903	-	CTTTGAAG
MA0195.1	MA0195.1.Lim3	7.63103	0.911011	seq1	1933	1939	-	TTAATCA
MA0165.1	MA0165.1.Abd-B	7.63044	0.900777	seq1	116	122	-	tTTATAG
MA0448.1	MA0448.1.H2.0	7.62712	0.927118	seq1	1701	1707	-	GTAATTA
MA0448.1	MA0448.1.H2.0	7.62712	0.927118	seq1	1916	1922	-	GTAATTA
MA0231.1	MA0231.1.lbe	7.61564	0.958849	seq1	742	747	+	TAACCA
MA0231.1	MA0231.1.lbe	7.61564	0.958849	seq1	1472	1477	-	TAACCA
MA0216.1	MA0216.1.cad	7.61406	0.901669	seq1	1175	1181	+	ATTATTA
MA0214.1	MA0214.1.bsh	7.59385	0.912298	seq1	1701	1707	-	GTAATTA
MA0214.1	MA0214.1.bsh	7.59385	0.912298	seq1	1916	1922	-	GTAATTA
MA0195.2	MA0195.2.Lim3	7.59108	0.92756	seq1	576	581	+	TAATTG
MA0195.2	MA0195.2.Lim3	7.59108	0.92756	seq1	667	672	-	AAATTA
MA0195.2	MA0195.2.Lim3	7.59108	0.92756	seq1	1150	1155	+	AAATTA
MA0195.2	MA0195.2.Lim3	7.59108	0.92756	seq1	1456	1461	+	AAATTA
MA0218.1	MA0218.1.ct	7.58146	0.943025	seq1	1354	1359	-	Ctaaac
MA0237.1	MA0237.1.pan	7.56216	0.903913	seq1	326	333	+	GTTTGATT
MA0237.1	MA0237.1.pan	7.56216	0.903913	seq1	1025	1032	+	GTTTGATT
MA0174.1	MA0174.1.Dbx	7.56049	0.911159	seq1	1175	1181	+	ATTATTA
MA0232.1	MA0232.1.lbl	7.55	0.930646	seq1	1251	1256	+	TAACTA
MA0219.1	MA0219.1.ems	7.5436	0.917551	seq1	1363	1369	+	TAAATGA
MA0219.1	MA0219.1.ems	7.5436	0.917551	seq1	1618	1624	-	TAAATGA
MA0232.1	MA0232.1.lbl	7.52861	0.929736	seq1	1933	1938	-	TAATCA
MA0210.1	MA0210.1.ara	7.51791	1	seq1	75	79	-	TAACA
MA0210.1	MA0210.1.ara	7.51791	1	seq1	591	595	-	TAACA
MA0210.1	MA0210.1.ara	7.51791	1	seq1	966	970	+	TAACA
MA0210.1	MA0210.1.ara	7.51791	1	seq1	983	987	-	TAACA
MA0210.1	MA0210.1.ara	7.51791	1	seq1	1398	1402	+	TAACA
MA0210.1	MA0210.1.ara	7.51791	1	seq1	1726	1730	-	TAACA
MA0210.1	MA0210.1.ara	7.51791	1	seq1	1884	1888	-	taaca
MA2265.1	MA2265.1.retn	7.50113	0.916741	seq1	204	209	+	TTTAAT
MA2265.1	MA2265.1.retn	7.50113	0.916741	seq1	665	670	+	TTTAAT
MA2265.1	MA2265.1.retn	7.50113	0.916741	seq1	1935	1940	-	TTTAAT
MA2265.1	MA2265.1.retn	7.50113	0.916741	seq1	1950	1955	+	TTTAAT
MA0231.1	MA0231.1.lbe	7.48037	0.952346	seq1	1933	1938	-	TAATCA
MA2265.1	MA2265.1.retn	7.45841	0.915412	seq1	204	209	-	ATTAAA
MA2265.1	MA2265.1.retn	7.45841	0.915412	seq1	665	670	-	ATTAAA
MA2265.1	MA2265.1.retn	7.45841	0.915412	seq1	1935	1940	+	ATTAAA
MA2265.1	MA2265.1.retn	7.45841	0.915412	seq1	1950	1955	-	ATTAAA
MA0210.1	MA0210.1.ara	7.42747	0.99577	seq1	544	548	+	AAACA
MA0210.1	MA0210.1.ara	7.42747	0.99577	seq1	649	653	-	AAACA
MA0210.1	MA0210.1.ara	7.42747	0.99577	seq1	1024	1028	-	AAACA
MA0210.1	MA0210.1.ara	7.42747	0.99577	seq1	1331	1335	+	AAACA
MA0210.1	MA0210.1.ara	7.42747	0.99577	seq1	1418	1422	+	AAACA
MA0210.1	MA0210.1.ara	7.42747	0.99577	seq1	1595	1599	-	AAACA
MA0210.1	MA0210.1.ara	7.42747	0.99577	seq1	1639	1643	-	AAACA
MA0210.1	MA0210.1.ara	7.42747	0.99577	seq1	1777	1781	-	AAACA
MA0210.1	MA0210.1.ara	7.42747	0.99577	seq1	1965	1969	-	AAACA
MA0219.1	MA0219.1.ems	7.40763	0.912306	seq1	667	673	-	TAAATTA
MA0219.1	MA0219.1.ems	7.40763	0.912306	seq1	1149	1155	+	TAAATTA
MA0219.1	MA0219.1.ems	7.40763	0.912306	seq1	1455	1461	+	TAAATTA
MA0182.1	MA0182.1.CG4328	7.40595	0.933348	seq1	243	249	+	TTTATGA
MA0182.1	MA0182.1.CG4328	7.40595	0.933348	seq1	343	349	+	tttatga
MA0182.1	MA0182.1.CG4328	7.40595	0.933348	seq1	945	951	+	TTTATGG
MA0185.1	MA0185.1.Deaf1	7.40292	0.982133	seq1	1042	1047	+	TTCGTC
MA0185.1	MA0185.1.Deaf1	7.40292	0.982133	seq1	1491	1496	+	TTCGTC
MA0231.1	MA0231.1.lbe	7.36066	0.946591	seq1	590	595	-	TAACAA
MA0231.1	MA0231.1.lbe	7.36066	0.946591	seq1	966	971	+	TAACAA
MA0231.1	MA0231.1.lbe	7.36066	0.946591	seq1	982	987	-	TAACAA
MA0231.1	MA0231.1.lbe	7.36066	0.946591	seq1	1883	1888	-	taacaa
MA0182.1	MA0182.1.CG4328	7.35369	0.931395	seq1	667	673	-	TAAATTA
MA0182.1	MA0182.1.CG4328	7.35369	0.931395	seq1	1149	1155	+	TAAATTA
MA0182.1	MA0182.1.CG4328	7.35369	0.931395	seq1	1455	1461	+	TAAATTA
MA0182.1	MA0182.1.CG4328	7.35369	0.931395	seq1	1977	1983	+	TAAATTG
MA0182.1	MA0182.1.CG4328	7.30189	0.929459	seq1	150	156	+	ATTATGA
MA0219.1	MA0219.1.ems	7.2889	0.907726	seq1	1701	1707	-	GTAATTA
MA0219.1	MA0219.1.ems	7.2889	0.907726	seq1	1916	1922	-	GTAATTA
MA0219.1	MA0219.1.ems	7.2889	0.907726	seq1	1933	1939	-	TTAATCA
MA0448.1	MA0448.1.H2.0	7.27863	0.913854	seq1	1176	1182	-	ATAATAA
MA0448.1	MA0448.1.H2.0	7.27863	0.913854	seq1	1715	1721	-	ATAATAA
MA0195.2	MA0195.2.Lim3	7.27744	0.914517	seq1	1933	1938	+	TGATTA
MA2217.1	MA2217.1.dpn	7.27503	0.906496	seq1	611	616	-	CACACG
MA0182.1	MA0182.1.CG4328	7.24963	0.927506	seq1	1013	1019	-	AAAATTG
MA0182.1	MA0182.1.CG4328	7.24963	0.927506	seq1	1037	1043	-	AAAATTG
MA0182.1	MA0182.1.CG4328	7.24963	0.927506	seq1	1224	1230	+	AAAATTG
MA0182.1	MA0182.1.CG4328	7.24963	0.927506	seq1	1277	1283	-	AAAATTG
MA0182.1	MA0182.1.CG4328	7.24963	0.927506	seq1	1421	1427	-	AAAATTG
MA0182.1	MA0182.1.CG4328	7.24963	0.927506	seq1	1447	1453	+	AAAATTG
MA0448.1	MA0448.1.H2.0	7.24826	0.912698	seq1	150	156	+	ATTATGA
MA0231.1	MA0231.1.lbe	7.22538	0.940088	seq1	653	658	-	TAATAA
MA0231.1	MA0231.1.lbe	7.22538	0.940088	seq1	1176	1181	-	TAATAA
MA0231.1	MA0231.1.lbe	7.22538	0.940088	seq1	1715	1720	-	TAATAA
MA0185.2	MA0185.2.Deaf1	7.19885	1	seq1	61	65	-	TTCGG
MA0185.2	MA0185.2.Deaf1	7.19885	1	seq1	304	308	+	TTCGG
MA0185.2	MA0185.2.Deaf1	7.19885	1	seq1	606	610	-	TTCGT
MA0185.2	MA0185.2.Deaf1	7.19885	1	seq1	682	686	+	TTCGT
MA0185.2	MA0185.2.Deaf1	7.19885	1	seq1	1042	1046	+	TTCGT
MA0185.2	MA0185.2.Deaf1	7.19885	1	seq1	1444	1448	-	TTCGT
MA0185.2	MA0185.2.Deaf1	7.19885	1	seq1	1491	1495	+	TTCGT
MA0170.1	MA0170.1.C15	7.17806	0.904441	seq1	652	658	+	TTTATTA
MA0170.1	MA0170.1.C15	7.17806	0.904441	seq1	1714	1720	+	TTTATTA
MA0182.1	MA0182.1.CG4328	7.11761	0.922572	seq1	575	581	+	GTAATTG
MA0182.1	MA0182.1.CG4328	7.11761	0.922572	seq1	1701	1707	-	GTAATTA
MA0182.1	MA0182.1.CG4328	7.11761	0.922572	seq1	1916	1922	-	GTAATTA
MA0448.1	MA0448.1.H2.0	7.11474	0.907615	seq1	945	951	+	TTTATGG
MA0448.1	MA0448.1.H2.0	7.10262	0.907154	seq1	1717	1723	+	ATTATAA
MA0254.1	MA0254.1.vvl	7.06549	0.942416	seq1	769	774	-	TATGAA
MA0254.1	MA0254.1.vvl	7.06549	0.942416	seq1	1247	1252	-	TATGAA
MA0195.2	MA0195.2.Lim3	7.05537	0.905281	seq1	1933	1938	-	TAATCA
MA0182.1	MA0182.1.CG4328	7.05164	0.920107	seq1	593	599	+	TTAATGA
MA0448.1	MA0448.1.H2.0	6.96909	0.902072	seq1	116	122	-	tTTATAG
MA0094.1	MA0094.1.Ubx	6.91669	1	seq1	150	153	-	TAAT
MA0094.1	MA0094.1.Ubx	6.91669	1	seq1	206	209	+	TAAT
MA0094.1	MA0094.1.Ubx	6.91669	1	seq1	576	579	+	TAAT
MA0094.1	MA0094.1.Ubx	6.91669	1	seq1	594	597	+	TAAT
MA0094.1	MA0094.1.Ubx	6.91669	1	seq1	655	658	-	TAAT
MA0094.1	MA0094.1.Ubx	6.91669	1	seq1	661	664	-	TAAT
MA0094.1	MA0094.1.Ubx	6.91669	1	seq1	667	670	+	TAAT
MA0094.1	MA0094.1.Ubx	6.91669	1	seq1	841	844	-	TAAT
MA0094.1	MA0094.1.Ubx	6.91669	1	seq1	1105	1108	-	TAAT
MA0094.1	MA0094.1.Ubx	6.91669	1	seq1	1129	1132	-	TAAT
MA0094.1	MA0094.1.Ubx	6.91669	1	seq1	1152	1155	-	TAAT
MA0094.1	MA0094.1.Ubx	6.91669	1	seq1	1175	1178	-	TAAT
MA0094.1	MA0094.1.Ubx	6.91669	1	seq1	1178	1181	-	TAAT
MA0094.1	MA0094.1.Ubx	6.91669	1	seq1	1191	1194	+	TAAT
MA0094.1	MA0094.1.Ubx	6.91669	1	seq1	1458	1461	-	TAAT
MA0094.1	MA0094.1.Ubx	6.91669	1	seq1	1701	1704	+	TAAT
MA0094.1	MA0094.1.Ubx	6.91669	1	seq1	1703	1706	-	TAAT
MA0094.1	MA0094.1.Ubx	6.91669	1	seq1	1717	1720	-	TAAT
MA0094.1	MA0094.1.Ubx	6.91669	1	seq1	1916	1919	+	TAAT
MA0094.1	MA0094.1.Ubx	6.91669	1	seq1	1918	1921	-	TAAT
MA0094.1	MA0094.1.Ubx	6.91669	1	seq1	1935	1938	-	TAAT
MA0094.1	MA0094.1.Ubx	6.91669	1	seq1	1952	1955	+	TAAT
MA0231.1	MA0231.1.lbe	6.91544	0.925189	seq1	594	599	+	TAATGA
MA0199.1	MA0199.1.Optix	6.84987	0.913808	seq1	89	93	+	CGATA
MA0199.1	MA0199.1.Optix	6.84987	0.913808	seq1	1131	1135	-	CGATA
MA0185.1	MA0185.1.Deaf1	6.70139	0.945026	seq1	856	861	-	CTCGTG
MA0011.2	MA0011.2.br	6.66725	0.900508	seq1	419	424	-	TTATTT
MA0011.2	MA0011.2.br	6.66725	0.900508	seq1	492	497	+	TTATTT
MA0011.2	MA0011.2.br	6.66725	0.900508	seq1	584	589	+	TTATTT
MA0011.2	MA0011.2.br	6.66725	0.900508	seq1	617	622	-	TTATTT
MA0011.2	MA0011.2.br	6.66725	0.900508	seq1	662	667	+	TTATTT
MA0011.2	MA0011.2.br	6.66725	0.900508	seq1	1376	1381	-	TTATTT
MA0011.2	MA0011.2.br	6.66725	0.900508	seq1	1383	1388	-	TTATTT
MA0011.2	MA0011.2.br	6.66725	0.900508	seq1	1408	1413	-	TTATTT
MA0011.2	MA0011.2.br	6.66725	0.900508	seq1	1709	1714	+	TTATTT
MA0011.2	MA0011.2.br	6.66725	0.900508	seq1	1749	1754	-	TTATTT
MA0011.2	MA0011.2.br	6.66725	0.900508	seq1	1831	1836	+	ttattt
MA0011.2	MA0011.2.br	6.66725	0.900508	seq1	1913	1918	-	TTATTT
MA0254.1	MA0254.1.vvl	6.57384	0.918925	seq1	882	887	-	TACTCA
MA0254.1	MA0254.1.vvl	6.57384	0.918925	seq1	1933	1938	-	TAATCA
MA0210.1	MA0210.1.ara	6.54466	0.954475	seq1	77	81	+	TTACA
MA0210.1	MA0210.1.ara	6.54466	0.954475	seq1	1346	1350	+	TTACA
MA0210.1	MA0210.1.ara	6.54466	0.954475	seq1	1431	1435	-	TTACA
MA0210.1	MA0210.1.ara	6.54466	0.954475	seq1	1440	1444	+	TTACA
MA0210.1	MA0210.1.ara	6.54466	0.954475	seq1	1459	1463	+	TTACA
MA0210.1	MA0210.1.ara	6.54466	0.954475	seq1	1475	1479	+	TTACA
MA0210.1	MA0210.1.ara	6.54466	0.954475	seq1	1728	1732	+	TTACA
MA0210.1	MA0210.1.ara	6.54466	0.954475	seq1	1737	1741	+	TTACA
MA0210.1	MA0210.1.ara	6.54466	0.954475	seq1	1919	1923	+	TTACA
MA0217.1	MA0217.1.caup	6.51874	0.92847	seq1	544	548	+	AAACA
MA0217.1	MA0217.1.caup	6.51874	0.92847	seq1	649	653	-	AAACA
MA0217.1	MA0217.1.caup	6.51874	0.92847	seq1	1024	1028	-	AAACA
MA0217.1	MA0217.1.caup	6.51874	0.92847	seq1	1331	1335	+	AAACA
MA0217.1	MA0217.1.caup	6.51874	0.92847	seq1	1418	1422	+	AAACA
MA0217.1	MA0217.1.caup	6.51874	0.92847	seq1	1595	1599	-	AAACA
MA0217.1	MA0217.1.caup	6.51874	0.92847	seq1	1639	1643	-	AAACA
MA0217.1	MA0217.1.caup	6.51874	0.92847	seq1	1777	1781	-	AAACA
MA0217.1	MA0217.1.caup	6.51874	0.92847	seq1	1965	1969	-	AAACA
MA0210.1	MA0210.1.ara	6.45422	0.950245	seq1	83	87	+	ATACA
MA0210.1	MA0210.1.ara	6.45422	0.950245	seq1	838	842	-	ATACA
MA0210.1	MA0210.1.ara	6.45422	0.950245	seq1	1126	1130	-	ATACA
MA0210.1	MA0210.1.ara	6.45422	0.950245	seq1	1781	1785	-	ATACA
MA0210.1	MA0210.1.ara	6.45422	0.950245	seq1	1856	1860	-	ataca
MA0210.1	MA0210.1.ara	6.45422	0.950245	seq1	1940	1944	+	ATACA
MA0233.1	MA0233.1.mirr	6.37303	0.934953	seq1	83	87	+	ATACA
MA0233.1	MA0233.1.mirr	6.37303	0.934953	seq1	838	842	-	ATACA
MA0233.1	MA0233.1.mirr	6.37303	0.934953	seq1	1126	1130	-	ATACA
MA0233.1	MA0233.1.mirr	6.37303	0.934953	seq1	1781	1785	-	ATACA
MA0233.1	MA0233.1.mirr	6.37303	0.934953	seq1	1856	1860	-	ataca
MA0233.1	MA0233.1.mirr	6.37303	0.934953	seq1	1940	1944	+	ATACA
MA0185.1	MA0185.1.Deaf1	6.36361	0.927159	seq1	570	575	-	CTCGTC
MA0185.1	MA0185.1.Deaf1	6.32093	0.924901	seq1	682	687	+	TTCGTA
MA0233.1	MA0233.1.mirr	6.30465	0.931774	seq1	77	81	+	TTACA
MA0233.1	MA0233.1.mirr	6.30465	0.931774	seq1	1346	1350	+	TTACA
MA0233.1	MA0233.1.mirr	6.30465	0.931774	seq1	1431	1435	-	TTACA
MA0233.1	MA0233.1.mirr	6.30465	0.931774	seq1	1440	1444	+	TTACA
MA0233.1	MA0233.1.mirr	6.30465	0.931774	seq1	1459	1463	+	TTACA
MA0233.1	MA0233.1.mirr	6.30465	0.931774	seq1	1475	1479	+	TTACA
MA0233.1	MA0233.1.mirr	6.30465	0.931774	seq1	1728	1732	+	TTACA
MA0233.1	MA0233.1.mirr	6.30465	0.931774	seq1	1737	1741	+	TTACA
MA0233.1	MA0233.1.mirr	6.30465	0.931774	seq1	1919	1923	+	TTACA
MA0254.1	MA0254.1.vvl	6.24562	0.903244	seq1	1403	1408	+	CATTCA
MA0210.1	MA0210.1.ara	6.16824	0.936868	seq1	63	67	+	GAACA
MA0210.1	MA0210.1.ara	6.16824	0.936868	seq1	721	725	-	GAACA
MA0210.1	MA0210.1.ara	6.16824	0.936868	seq1	809	813	-	GAACA
MA0210.1	MA0210.1.ara	6.16824	0.936868	seq1	1009	1013	-	GAACA
MA0210.1	MA0210.1.ara	6.16824	0.936868	seq1	1075	1079	+	GAACA
MA0210.1	MA0210.1.ara	6.16824	0.936868	seq1	1669	1673	-	gaaca
MA0185.2	MA0185.2.Deaf1	6.15953	0.940562	seq1	46	50	-	CTCGT
MA0185.2	MA0185.2.Deaf1	6.15953	0.940562	seq1	216	220	-	CTCGG
MA0185.2	MA0185.2.Deaf1	6.15953	0.940562	seq1	571	575	-	CTCGT
MA0185.2	MA0185.2.Deaf1	6.15953	0.940562	seq1	857	861	-	CTCGT
MA0185.2	MA0185.2.Deaf1	6.15953	0.940562	seq1	1844	1848	+	ctcgg
MA0217.1	MA0217.1.caup	5.99802	0.901139	seq1	77	81	+	TTACA
MA0217.1	MA0217.1.caup	5.99802	0.901139	seq1	1346	1350	+	TTACA
MA0217.1	MA0217.1.caup	5.99802	0.901139	seq1	1431	1435	-	TTACA
MA0217.1	MA0217.1.caup	5.99802	0.901139	seq1	1440	1444	+	TTACA
MA0217.1	MA0217.1.caup	5.99802	0.901139	seq1	1459	1463	+	TTACA
MA0217.1	MA0217.1.caup	5.99802	0.901139	seq1	1475	1479	+	TTACA
MA0217.1	MA0217.1.caup	5.99802	0.901139	seq1	1728	1732	+	TTACA
MA0217.1	MA0217.1.caup	5.99802	0.901139	seq1	1737	1741	+	TTACA
MA0217.1	MA0217.1.caup	5.99802	0.901139	seq1	1919	1923	+	TTACA
MA0185.1	MA0185.1.Deaf1	5.92175	0.903787	seq1	1844	1849	+	ctcggt
