# Supplementary material for: MicroRNA‐375‐3p Targets Fatty Acid Synthase and Relish to Regulate Energy Allocation During Pupal Metamorphosis and Starvation
Source: Adv Sci (Weinh). 2026 Feb 12;13(20):e13486. doi: 10.1002/advs.202513486 (PMC13067826; doi:10.1002/advs.202513486)
Supplement: Supplementary file 2 — Supporting File 2: advs74132‐sup‐0002‐Data.zip. [file ADVS-13-e13486-s001.zip › Dataset S5.xlsx]

## Sheet: Sheet1
Dataset S5 The nine potential transcription factors with the highest rankings
Matrix ID	Name	Score	Relative score	Sequence ID	Start	End	Strand	Predicted sequence
MA0187.1	MA0187.1.Dll	10.0816	1	seq1	1701	1707	+	TAATTAC
MA0187.1	MA0187.1.Dll	10.0816	1	seq1	1916	1922	+	TAATTAC
MA0186.1	MA0186.1.Dfd	11.575	1	seq1	593	599	+	TTAATGA
MA0225.1	MA0225.1.ftz	10.8544	1	seq1	593	599	+	TTAATGA
MA0094.3	MA0094.3.Ubx	10.2392	0.961857	seq1	593	599	+	TTAATGA
MA2235.1	MA2235.1.FoxL1	10.6423	0.958114	seq1	1777	1784	-	TACAAACA
MA2235.1	MA2235.1.FoxL1	10.5665	0.95657	seq1	1328	1335	+	TCAAAACA
MA2281.1	MA2281.1.SREBP	13.5206	0.956038	seq1	1891	1900	-	gacacgtgac
MA2281.1	MA2281.1.SREBP	13.4699	0.955233	seq1	1891	1900	+	gtcacgtgtc
MA0049.1	MA0049.1.hb	11.291	0.952785	seq1	1664	1673	-	gaacaaaaaa
MA2236.1	MA2236.1.foxo	10.9367	0.949172	seq1	591	599	-	TCATTAACA
MA2236.1	MA2236.1.foxo	10.7715	0.946179	seq1	1639	1647	-	TAAAAAACA
MA2235.1	MA2235.1.FoxL1	10.0423	0.945907	seq1	1431	1438	+	TGTAAATA
MA2235.1	MA2235.1.FoxL1	10.0423	0.945907	seq1	1437	1444	-	TGTAAATA
MA0452.3	MA0452.3.Kr	12.6032	0.945438	seq1	1952	1960	+	TAATCCTTT
MA0049.1	MA0049.1.hb	11.028	0.944681	seq1	1922	1931	+	CAAAAAAAAA
MA0049.1	MA0049.1.hb	10.9166	0.94125	seq1	942	951	-	CCATAAAAAT
