# Supplementary material for: MicroRNA‐375‐3p Targets Fatty Acid Synthase and Relish to Regulate Energy Allocation During Pupal Metamorphosis and Starvation
Source: Adv Sci (Weinh). 2026 Feb 12;13(20):e13486. doi: 10.1002/advs.202513486 (PMC13067826; doi:10.1002/advs.202513486)
Supplement: Supplementary file 2 — Supporting File 2: advs74132‐sup‐0002‐Data.zip. [file ADVS-13-e13486-s001.zip › Dataset S6.xlsx]

## Sheet: Sheet1
Dataset S6 Primer sequences used in the study.
Name	FW primer (5′-3′)	RW primer (5′-3′)	Usage
tca-miR-375-3p-RT	GTCGTATCCAGTGCAGGGTCCGAGGTATTCGCACTGGATACGACTAACTC		Reverse Transcription
U6	AACGCTTCACGATTTTGCG	GCTTCGGCGGTACATATAC	qPCR
tca-miR-375-3p	GCGCTTTGTTCGTGTGGCT	AGTGCAGGGTCCGAGGTATT
aluc-miR-375-3p-RT	GTCGTATCCAGTGCAGGGTCCGAGGTATTCGCACTGGATACGACTAACTC
aluc-miR-375-3p	GCGCTTTGTTCGTGTGGCT	AGTGCAGGGTCCGAGGTATT
dme-miR-375-3p-RT	GTCGTATCCAGTGCAGGGTCCGAGGTATTCGCACTGGATACGACTAACTT
dme-miR-375-3p	CGTTTGTTCGTTTGGCCTT	AGTGCAGGGTCCGAGGTATT
rps3	ACCGTCGTATTCGTGAATTGAC	ACCTCGATACACCATAGCAAGC
serine protease P98	TGACTTCTGGCGATGACACC	AGGCATCTCGATTAGGTGCG
fatty acid synthase	TCAAAGGTCCAGTCACGCTC	TGCCTTTGCACACCTCAGAA
antichymotrypsin-2	AGAAAATATTACAAAACTTGGGGGT	GCCTGGACTGAAACCAAACC
L-lactate dehydrogenase	TGGATCTTCAACACGGTTCACT	GCAGAGGCTGCATAGTCTGAA
Relish	AATCGTGCGAATGGACCACT	AGACAATGGCGTACTGGTGG
ACC	ACCGGTACCGCATCGTAATC	TCATGACTTCGATCTCGGCG
DGAT1	GCCCGATAAGCCGATACACA	TCCTGGCCGGTGAGTATGTA
AKHR	TAAGCCGCTATACCTTCGCG	AGGTCAACTCGTGTGCGTAG
BMM	GGAGTTTGACGATGATTGGGA	CGTGGAATGTGAAAGAGGGT
GPAT4	CGCAGTTGCCAACAAGTTGA	TGTTCCAAAAAGCATCGCCG
GPAT1	CACTGGGGCCTTTTTCATGC	GCGACTTATTTGTGCGGCTT
COL1	TTGCCAGCCGAAGAGTACAA	GTCTTTCTCGGTGGAGTTCA
DEF2	GTTGCCCTTTTCTGCATCTTC	GGAATGGTTTAGCTTGACGGAG
DEF3	ATGAACATCAAGTGGCACATAT	GACACAAATTCTTCTCTTGTTG
CEC3	TGTTCCCGTGGTTAAAAATGG	ATACTGAATTGGGATTCCTCC
ATT1	ATTTCCTCATGCCACTCGG	CAAAAGCCCCCCCATCAAG
ATT2	TCGTAATTTTTGCACTCGCC	TGGGGCATCTTTATTGACGAA
FOXO	TCAGACCTCGAGCTTCCTCA	TGCAAGCTGATCGGGTGAAT
srebp	TGGGGACTGAAGCAAAGTTAAA	TTTGACGAGCGGCCATTTTC
FTZ-f1	TGGCGGAAAGAAGTTGTCAC	CTCGGACAGCTTCAAGTTTCATC
foxl	GCGAATTTGTACCAGGAGCAGG	AAGAACTCCGGATGGCTCGTA
hb	ACAACTACCTTTCCCTGGTTATCC	CCCTTTGCGTCTACTCTTCTGC
DLL	CGCCCAAAGATGATGAAAAGTGT	GCTGCTAATTCGGCCCTTTC
DFD	CCAGAACCGACGGATGAAGT	GAACTTTGCCCTTGGTGGTC
UBX	CGCTCTCGTGGAATAACCCC	AGACCATTCGCTCCGAAAGT
KR	GGATTCATACAGGGGAAAGACC	TTGTAGCCGAAGGATTTGCC
antagomir-miR-375-3p	UUUGUUCGUGUGGCUCGAGUUA		knock-down
antagomir-NC	CAGUACUUUUGUGUAGUACAA
dsEGFP	taatacgactcactatagggAAGTTCAGCGTGTCCG	taatacgactcactatagggCACCTTGATGCCGTTC
dsFASN	taatacgactcactatagggGTGATAGCCATGGAGTCCGG	taatacgactcactatagggCAGCGCTTCGTTTGATCGAG
dsRelish	taatacgactcactatagggCCGAAGTGAGGCGAAAGAGT	taatacgactcactatagggCGTCGGCTTGCTTATTCTGC
srebp	taatacgactcactatagggTTGTCCTTCGCTATGAAGTCGT	taatacgactcactatagggCCCAAAGGGACGTTCTGGTT
dsFOXO	taatacgactcactatagggAGCCGTCTCCCGACCCTTTAAATA	taatacgactcactatagggTGTGCTGGTGATCCCTGAAATCGTCT
dsECR	taatacgactcactatagggCGTCATCAAGGTTGAACCAG	taatacgactcactatagggCCACCTTCATCGAATACATGG
dsILR1	taatacgactcactatagggGATCGAAGCACCAACCCAGA	taatacgactcactatagggACCGGCTTCATCGGTTTCAT
dsFTZ-f1	taatacgactcactatagggGCAAGGGATTTTTCAAACGA	taatacgactcactatagggAGGTTGGAGGTGTTGACCTG
dsfoxl	taatacgactcactatagggCATTTGTGGTTCCCGTTGCC	taatacgactcactatagggCGATTCTTGGTCCGATTGCG
dsHB	taatacgactcactatagggATACGAGCCAGGATTTACAGC	taatacgactcactatagggCGAGTTGACTTTCGGGAC
dsDLL	taatacgactcactatagggGCGTGTGTTCGTAGTGCTTC	taatacgactcactatagggCCCGTGTAGGAGTTCTGGTG
dsDFD	taatacgactcactatagggCAACCCCCAGTTACAAGTTCC	taatacgactcactatagggCGCTCGGACAGGACTAATGT
dsUBX	taatacgactcactatagggCCGTTTGGAATGGGGTACGAG	taatacgactcactatagggTCAGACTCCAACCGCTAAACAA
dsKR	taatacgactcactatagggTATTACACCGAAGACCCCTTGGC	taatacgactcactatagggCCCGAATGTTCAAATGCTCGTG
mimics-miR-375-3p	UUUGUUCGUGUGGCUCGAGUUA		over-expression
mimics-NC	UUCUCCGAACGUGUCACGUTT	ACGUGACACGUUCGGAGAATT
fatty acid synthase	aagatcgccgtgtaaATCGGGGGCCGCTTTTTG	gaagggccctctagaTGTTTCCTTGCAAACTCTTGGTG	clone
fatty acid synthase-MUT	ATCTTgcttgttTCGCCGCTGGGTATGAGCAT	GGCGAaacaagcAAGATCGACTTTACCAATCTCCAAA
Relish	aagatcgccgtgtaaTTATAAACGAGCAGTGGTTCGGT	gaagggccctctagaTCAATTGTGTCTTTTTCTTGACTAATTC
Relish-MUT	ACACGATggtgtgCTGAAGATGGTTACGTTTATACGTTCC	TTCAGcacaccATCGTGTGGATCATCAACTTCTCC
SREBP	tagtccagtgtggtggaattcATGGATGAGAACATACCCCCATT	gaagggccctctagactcgagCTAATTCGTGGCCGAGTTGG
FOXO	tagtccagtgtggtggaattcATGGACTGCTACAAGATGAACCTCA	gaagggccctctagactcgagTTAATGCACCCACGACGGC
FOXO-site1	cttgaattcgagctcggtaccACACTTTGGCTTCGATTTTTTCTC	atacagagcacatgcctcgagAAAAAAACGTTACGAAGGTGCG	chip
FOXO-site2	cttgaattcgagctcggtaccATGTTTTTGTTGCGTTCTTTGACT	atacagagcacatgcctcgagCATGTAAGTGCTGTAACACTTTATAATAAAAA	chip/clone
FOXO-site2-MUT	TTGTTccccAACGTCTTCATTCCCACTTTTTTG	GAAGACGTTggggAACAAAAATTTCTCTCACTAAATGAAGTC	clone
miR-375-5'race-SP1	TCTAACTCGAGCCACACGAACAAATCGC		RACE
miR-375-5'race-SP2	AAACTGACGCCGCCACTG
miR-375-5'race-SP3	GTTGCCTTTGGTCACTCCTTT

## Sheet: Sheet2
fatty acid synthase	aagatcgccgtgtaaATCGGGGGCCGCTTTTTG	gaagggccctctagaTGTTTCCTTGCAAACTCTTGGTG	clone
fatty acid synthase-MUT	ATCTTgcttgttTCGCCGCTGGGTATGAGCAT	GGCGAaacaagcAAGATCGACTTTACCAATCTCCAAA	clone
Relish	aagatcgccgtgtaaTTATAAACGAGCAGTGGTTCGGT	gaagggccctctagaTCAATTGTGTCTTTTTCTTGACTAATTC	clone
Relish-MUT	ACACGATggtgtgCTGAAGATGGTTACGTTTATACGTTCC	TTCAGcacaccATCGTGTGGATCATCAACTTCTCC	clone
srebp	tagtccagtgtggtggaattcATGGATGAGAACATACCCCCATT	gaagggccctctagactcgagCTAATTCGTGGCCGAGTTGG	clone
FOXO-CDS-F	tagtccagtgtggtggaattcATGGACTGCTACAAGATGAACCTCA	gaagggccctctagactcgagTTAATGCACCCACGACGGC
FOXO-site1	cttgaattcgagctcggtaccACACTTTGGCTTCGATTTTTTCTC	atacagagcacatgcctcgagAAAAAAACGTTACGAAGGTGCG	chip
FOXO-site2	cttgaattcgagctcggtaccATGTTTTTGTTGCGTTCTTTGACT	atacagagcacatgcctcgagCATGTAAGTGCTGTAACACTTTATAATAAAAA	chip/clione
FOXO-site2-MUT	TTGTTccccAACGTCTTCATTCCCACTTTTTTG	GAAGACGTTggggAACAAAAATTTCTCTCACTAAATGAAGTC	clone
